# Supplementary material for: Metabolic subtyping reveals PDIK1L as a dual-functional regulator of progression and PARP inhibitor sensitivity in prostate cancer
Source: Front Cell Dev Biol. 2025 Nov 4;13:1674844. doi: 10.3389/fcell.2025.1674844 (PMC12623405; doi:10.3389/fcell.2025.1674844)
Supplement: Supplementary file 1 [file Table2.xlsx]

## Sheet: test_limma_upregulated_marker_t
probe	class	dirct
RLN1	CS1	up
TFF3	CS1	up
TMEFF2	CS1	up
SMS	CS1	up
SLC4A4	CS1	up
FABP5	CS1	up
GNMT	CS1	up
MIPEP	CS1	up
SPON2	CS1	up
TRPM8	CS1	up
CAMKK2	CS1	up
RLN2	CS1	up
MON1B	CS1	up
MCCC2	CS1	up
GDF15	CS1	up
ELOVL2	CS1	up
ARG2	CS1	up
FAM3B	CS1	up
BANK1	CS1	up
BBS4	CS1	up
ACSM1	CS1	up
NCAPD3	CS1	up
TSPAN1	CS1	up
ALOX15B	CS1	up
DHRS7	CS1	up
TRPM4	CS1	up
GLYATL1	CS1	up
LPAR3	CS1	up
CYP2J2	CS1	up
SLC45A3	CS1	up
ACADL	CS1	up
HIST1H1C	CS1	up
ALDH1A3	CS1	up
BAMBI	CS1	up
ENDOD1	CS1	up
REPS2	CS1	up
TMPRSS2	CS1	up
BNIP3	CS1	up
ANKRD37	CS1	up
NEDD4L	CS1	up
MESP1	CS1	up
ABHD2	CS1	up
AQP11	CS1	up
ZCCHC6	CS1	up
STRADB	CS1	up
RDH11	CS1	up
ZNF30	CS1	up
HPGD	CS1	up
DCXR	CS1	up
TUBB2A	CS1	up
ALDH6A1	CS1	up
UNC5A	CS1	up
CREB3L4	CS1	up
SLC39A10	CS1	up
H2AFJ	CS1	up
TRIM36	CS1	up
MMP26	CS1	up
MAOA	CS1	up
CLGN	CS1	up
NANS	CS1	up
INPP4B	CS1	up
GGCT	CS1	up
DBI	CS1	up
HIST1H2BG	CS1	up
PTS	CS1	up
ELOVL7	CS1	up
CBS	CS1	up
YIPF1	CS1	up
BPHL	CS1	up
SLC30A4	CS1	up
DOPEY2	CS1	up
TPD52	CS1	up
PIGH	CS1	up
KLK15	CS1	up
ABAT	CS1	up
KLK3	CS1	up
ELL2	CS1	up
PDLIM5	CS1	up
ALDH7A1	CS1	up
SPDEF	CS1	up
GLUD1	CS1	up
CNTNAP2	CS1	up
FECH	CS1	up
FGFRL1	CS1	up
TXN	CS1	up
RHOU	CS1	up
MGST1	CS1	up
PTPRM	CS1	up
ADPGK	CS1	up
HSPE1	CS1	up
DHCR7	CS1	up
BOLA3	CS1	up
PPAPDC1B	CS1	up
PPAPDC2	CS1	up
STX19	CS1	up
SNX25	CS1	up
ACAT2	CS1	up
FAAH	CS1	up
STXBP6	CS1	up
RAB27A	CS1	up
RNF41	CS1	up
AUH	CS1	up
DHTKD1	CS1	up
MTHFS	CS1	up
CPEB3	CS1	up
KLK2	CS1	up
ACY1	CS1	up
AFF3	CS1	up
CORO1B	CS1	up
FAM111A	CS1	up
SLC45A2	CS1	up
AP1M2	CS1	up
GALNT3	CS1	up
ALDH3B2	CS1	up
GABRG3	CS1	up
APOF	CS1	up
HMG20B	CS1	up
GMDS	CS1	up
ARHGAP28	CS1	up
PYCR1	CS1	up
DMXL1	CS1	up
RTN1	CS1	up
PCBD1	CS1	up
MAP2	CS1	up
PTPRT	CS1	up
SIM2	CS1	up
HIST2H2AC	CS1	up
CLDN7	CS1	up
EHHADH	CS1	up
PTPRN2	CS1	up
EXTL2	CS1	up
ANAPC5	CS1	up
FAM162A	CS1	up
NDUFV2	CS1	up
FMO5	CS1	up
EFNB2	CS1	up
FKBP4	CS1	up
BAIAP2L1	CS1	up
ACAD8	CS1	up
SFXN4	CS1	up
SND1	CS1	up
SPTBN2	CS1	up
ICA1	CS1	up
MCCC1	CS1	up
SLC43A1	CS1	up
BMPR1B	CS1	up
BEND4	CS1	up
GPT2	CS1	up
APLP2	CS1	up
SIDT2	CS1	up
PCCA	CS1	up
LRRC9	CS1	up
SFXN2	CS1	up
HOXC6	CS1	up
SLC1A4	CS1	up
NSMCE1	CS1	up
ATP6V0B	CS1	up
SRPRB	CS1	up
TM7SF2	CS1	up
DHCR24	CS1	up
SLC26A3	CS1	up
RABGGTB	CS1	up
TST	CS1	up
SMPDL3A	CS1	up
MIA3	CS1	up
DUS1L	CS1	up
DNAJC19	CS1	up
USP54	CS1	up
CRLS1	CS1	up
HIST1H4E	CS1	up
STRA13	CS1	up
NDUFB9	CS1	up
TMEM126A	CS1	up
P4HB	CS1	up
HOXC4	CS1	up
CKS2	CS1	up
SLC25A33	CS1	up
BHLHA15	CS1	up
SCP2	CS1	up
COX17	CS1	up
ECHS1	CS1	up
TTLL12	CS1	up
HIST2H2AB	CS1	up
ZNF577	CS1	up
PRIM2	CS1	up
ZNF613	CS1	up
CAMK1	CS1	up
IFT57	CS1	up
HSD17B6	CS1	up
ZBTB42	CS1	up
ELF5	CS1	up
FAM174B	CS1	up
DHX32	CS1	up
PAK1IP1	CS1	up
HIST1H2AE	CS1	up
NSMCE2	CS1	up
MRPL53	CS1	up
TRPV6	CS1	up
LIG3	CS1	up
USMG5	CS1	up
F5	CS2	up
GP2	CS2	up
PLA2G7	CS2	up
LRRN1	CS2	up
IGJ	CS2	up
ANKRD34B	CS2	up
LYZ	CS2	up
HLA-DMB	CS2	up
NCALD	CS2	up
SLC5A1	CS2	up
CRISP3	CS2	up
MYO6	CS2	up
SERPINA11	CS2	up
FAT1	CS2	up
COL10A1	CS2	up
GUCY1A3	CS2	up
TMEM123	CS2	up
HSD17B11	CS2	up
OR51E1	CS2	up
ITGAV	CS2	up
KHDRBS3	CS2	up
LRRC31	CS2	up
CPD	CS2	up
CXCL9	CS2	up
F3	CS2	up
INSM1	CS2	up
KCNG3	CS2	up
GHR	CS2	up
VCAN	CS2	up
NKAIN1	CS2	up
CXCL10	CS2	up
F13A1	CS2	up
COL8A1	CS2	up
SPIN4	CS2	up
LOX	CS2	up
ENC1	CS2	up
PRR16	CS2	up
FNIP2	CS2	up
GJB2	CS2	up
SORL1	CS2	up
SEC24D	CS2	up
ASAP2	CS2	up
ITPR3	CS2	up
UGDH	CS2	up
NRP1	CS2	up
COL3A1	CS2	up
GPR116	CS2	up
CSGALNACT1	CS2	up
IRF8	CS2	up
TMEM56	CS2	up
CYBRD1	CS2	up
JAG1	CS2	up
CDH11	CS2	up
HLA-DQA1	CS2	up
TANC1	CS2	up
DACT2	CS2	up
TBC1D14	CS2	up
TRIM2	CS2	up
SLC12A2	CS2	up
PLA1A	CS2	up
CALCRL	CS2	up
CTHRC1	CS2	up
ITPR1	CS2	up
TMEM106B	CS2	up
DIP2B	CS2	up
ABCA1	CS2	up
ANKRD50	CS2	up
SLC26A2	CS2	up
EFR3A	CS2	up
KLF13	CS2	up
PEX10	CS2	up
HEATR1	CS2	up
ZNF614	CS2	up
SLC44A1	CS2	up
LRP11	CS2	up
PLEK	CS2	up
CX3CR1	CS2	up
TMEM45B	CS2	up
MCOLN2	CS2	up
FNDC3A	CS2	up
GPR137B	CS2	up
TGFBR2	CS2	up
KLK11	CS2	up
CD302	CS2	up
CYBB	CS2	up
TROVE2	CS2	up
SPP1	CS2	up
PTPRK	CS2	up
LAMC2	CS2	up
SYT13	CS2	up
SSTR1	CS2	up
HLA-DRA	CS2	up
EIF4G2	CS2	up
AMD1	CS2	up
FOXN2	CS2	up
BMPR2	CS2	up
NCK1	CS2	up
PHLDB2	CS2	up
MFAP3	CS2	up
OGDHL	CS2	up
TCF12	CS2	up
F2R	CS2	up
THBS2	CS2	up
TMEM26	CS2	up
MOXD1	CS2	up
AGR3	CS2	up
CHRM3	CS2	up
PIK3C2A	CS2	up
THBS1	CS2	up
YTHDF3	CS2	up
KLHL24	CS2	up
CLINT1	CS2	up
FPR3	CS2	up
TLR7	CS2	up
SLC40A1	CS2	up
RGS17	CS2	up
TOX3	CS2	up
GULP1	CS2	up
MYLIP	CS2	up
RP2	CS2	up
SLC3A1	CS2	up
KCTD12	CS2	up
GNG12	CS2	up
USP34	CS2	up
XPR1	CS2	up
CD163	CS2	up
CNOT7	CS2	up
PDIK1L	CS2	up
FNDC3B	CS2	up
CDC42SE2	CS2	up
COL1A2	CS2	up
PTK7	CS2	up
KLF6	CS2	up
GGT1	CS2	up
RDX	CS2	up
NOV	CS2	up
MTDH	CS2	up
CPVL	CS2	up
TRAM1	CS2	up
DDC	CS2	up
LDOC1L	CS2	up
AFF4	CS2	up
PRKAR1A	CS2	up
IREB2	CS2	up
GNPTAB	CS2	up
PDE8B	CS2	up
THBS4	CS2	up
CDC40	CS2	up
AGPAT5	CS2	up
RB1	CS2	up
LAMC1	CS2	up
APP	CS2	up
SPRY1	CS2	up
AIDA	CS2	up
CD24	CS2	up
DR1	CS2	up
LIPA	CS2	up
COL9A2	CS2	up
MAP3K5	CS2	up
NCKAP1	CS2	up
COL2A1	CS2	up
NIPA1	CS2	up
KCNS3	CS2	up
EML4	CS2	up
KLHL20	CS2	up
SAMD5	CS2	up
PTAR1	CS2	up
GPNMB	CS2	up
GNA13	CS2	up
PRKD1	CS2	up
TWSG1	CS2	up
GPC4	CS2	up
CXCL14	CS2	up
SP8	CS2	up
STRN3	CS2	up
HECTD1	CS2	up
RGS5	CS2	up
HOXA13	CS2	up
LGMN	CS2	up
MFSD6	CS2	up
ANKRD29	CS2	up
PAPSS2	CS2	up
LUM	CS2	up
SAMD13	CS2	up
HLA-DPA1	CS2	up
HBP1	CS2	up
ARHGEF3	CS2	up
DLX1	CS2	up
WDFY1	CS2	up
MS4A6A	CS2	up
RAP2A	CS2	up
MAP4K3	CS2	up
GBP4	CS2	up
GRIN3A	CS2	up
ERO1LB	CS2	up
PXDN	CS2	up
KDELR3	CS2	up
ANXA5	CS2	up
ID2	CS2	up
TOR1AIP1	CS2	up
WFDC2	CS3	up
DES	CS3	up
KRT15	CS3	up
KRT17	CS3	up
CNN1	CS3	up
MYL9	CS3	up
MYH11	CS3	up
PTGDS	CS3	up
HSPB6	CS3	up
KRT5	CS3	up
FLNC	CS3	up
ACTC1	CS3	up
ACTG2	CS3	up
TCEAL2	CS3	up
VSIG2	CS3	up
KRT7	CS3	up
KRT13	CS3	up
PCP4	CS3	up
TRIM29	CS3	up
TGM4	CS3	up
LAMB3	CS3	up
KRT14	CS3	up
GSTP1	CS3	up
KRT23	CS3	up
CKM	CS3	up
SCGB3A1	CS3	up
SYNM	CS3	up
SLC14A1	CS3	up
LMOD1	CS3	up
HSPB8	CS3	up
FLNA	CS3	up
CRYAB	CS3	up
ID1	CS3	up
CYP27A1	CS3	up
RARRES2	CS3	up
COL7A1	CS3	up
SMTN	CS3	up
PAGE4	CS3	up
LCN2	CS3	up
CYP4B1	CS3	up
KCNMB1	CS3	up
DEFB1	CS3	up
SMOC1	CS3	up
ACTA1	CS3	up
FAM46B	CS3	up
PPP1R14A	CS3	up
LIMS2	CS3	up
SGCA	CS3	up
SNCG	CS3	up
ACTA2	CS3	up
JPH2	CS3	up
CES1	CS3	up
CXCL17	CS3	up
GSTM2	CS3	up
DPT	CS3	up
TGFB1I1	CS3	up
WFDC1	CS3	up
S100A2	CS3	up
GPX3	CS3	up
CLU	CS3	up
COX7A1	CS3	up
PGM5	CS3	up
CEBPD	CS3	up
FHL1	CS3	up
SAA1	CS3	up
IGFBP6	CS3	up
PNCK	CS3	up
CSRP1	CS3	up
NEFH	CS3	up
SCGB1A1	CS3	up
PROK1	CS3	up
FAM107A	CS3	up
CCL21	CS3	up
PDLIM7	CS3	up
CPXM1	CS3	up
PI16	CS3	up
P2RX1	CS3	up
CHRDL1	CS3	up
S100A14	CS3	up
RASL12	CS3	up
FABP3	CS3	up
TP63	CS3	up
ITGA5	CS3	up
CFD	CS3	up
COL17A1	CS3	up
S100A16	CS3	up
GPX2	CS3	up
RPRM	CS3	up
PYGM	CS3	up
C1QTNF1	CS3	up
CYP3A5	CS3	up
JPH4	CS3	up
GSTM5	CS3	up
TNS4	CS3	up
TMEM35	CS3	up
NBL1	CS3	up
S100A6	CS3	up
CX3CL1	CS3	up
DMKN	CS3	up
CDC42EP5	CS3	up
HSPB7	CS3	up
UPK1A	CS3	up
MRGPRF	CS3	up
POPDC2	CS3	up
CLDN5	CS3	up
CCK	CS3	up
RBPMS	CS3	up
CLIP3	CS3	up
COL6A1	CS3	up
MT1A	CS3	up
GATA3	CS3	up
LDB3	CS3	up
DLK2	CS3	up
ANKRD35	CS3	up
APOBEC3C	CS3	up
TNS1	CS3	up
AEBP1	CS3	up
ITIH5	CS3	up
SORBS1	CS3	up
IGFBP4	CS3	up
CRABP2	CS3	up
CCL2	CS3	up
SERPINF1	CS3	up
EFEMP2	CS3	up
NES	CS3	up
EMILIN1	CS3	up
GPR87	CS3	up
SOX15	CS3	up
ITGB4	CS3	up
FHL2	CS3	up
ACSF2	CS3	up
PTRF	CS3	up
ASB2	CS3	up
PDK4	CS3	up
FST	CS3	up
SRD5A2	CS3	up
MSMB	CS3	up
HOXD13	CS3	up
TWIST2	CS3	up
SYNPO2	CS3	up
AOC3	CS3	up
TNNC1	CS3	up
PDLIM4	CS3	up
HAAO	CS3	up
MAL	CS3	up
PLAC9	CS3	up
GABRE	CS3	up
SCNN1G	CS3	up
CLIC6	CS3	up
MYOCD	CS3	up
CPA6	CS3	up
MEIS2	CS3	up
SCARA3	CS3	up
FOSL1	CS3	up
HOXD10	CS3	up
TPM2	CS3	up
OXER1	CS3	up
IFI27L2	CS3	up
PRDM8	CS3	up
NGFR	CS3	up
GABRP	CS3	up
COL16A1	CS3	up
TRIP6	CS3	up
DKK1	CS3	up
DUSP5	CS3	up
ROR2	CS3	up
SLC16A5	CS3	up
NEXN	CS3	up
CXCL2	CS3	up
ITGA7	CS3	up
SOCS3	CS3	up
HOXD11	CS3	up
DUOXA1	CS3	up
MASP1	CS3	up
SERPING1	CS3	up
TMEM158	CS3	up
COL4A6	CS3	up
CAPN6	CS3	up
KRT4	CS3	up
SPEG	CS3	up
EHD2	CS3	up
KIAA1210	CS3	up
LGALS1	CS3	up
GBP2	CS3	up
GPR124	CS3	up
BST2	CS3	up
FLRT3	CS3	up
COL23A1	CS3	up
NTF4	CS3	up
S100P	CS3	up
CD177	CS3	up
CD40	CS3	up
HAPLN2	CS3	up
RBPMS2	CS3	up
EHBP1L1	CS3	up
GSTM1	CS3	up
DACT3	CS3	up
ATOH8	CS3	up
MYLK	CS3	up
FOXF1	CS3	up
