# Supplementary material for: Metabolic subtyping reveals PDIK1L as a dual-functional regulator of progression and PARP inhibitor sensitivity in prostate cancer
Source: Front Cell Dev Biol. 2025 Nov 4;13:1674844. doi: 10.3389/fcell.2025.1674844 (PMC12623405; doi:10.3389/fcell.2025.1674844)
Supplement: Supplementary file 2 [file Table3.xlsx]

## Sheet: PRADuniCox.RFS
id	HR	HR.95L	HR.95H	pvalue
F5	1.35058	1.01628	1.79483	0.0383333
GP2	1.23034	0.927252	1.6325	0.15085
PLA2G7	1.35486	1.01955	1.80045	0.0363134
LRRN1	1.46181	1.09825	1.94573	0.00925926
IGJ	0.81508	0.614166	1.08172	0.156784
ANKRD34B	1.55309	1.1648	2.0708	0.00270651
LYZ	1.02112	0.769686	1.3547	0.884768
HLA-DMB	1.0527	0.793663	1.39628	0.721563
NCALD	1.2018	0.90466	1.59654	0.204611
SLC5A1	1.10298	0.831627	1.46288	0.49631
CRISP3	0.988993	0.745739	1.31159	0.938751
MYO6	1.19404	0.899167	1.58561	0.220392
SERPINA11	1.19124	0.897826	1.58055	0.225155
FAT1	1.16494	0.878098	1.54549	0.289785
COL10A1	1.57875	1.18349	2.10603	0.00189758
GUCY1A3	1.01606	0.766078	1.3476	0.911972
TMEM123	1.30598	0.979444	1.74139	0.0689912
HSD17B11	1.16686	0.878942	1.5491	0.28578
OR51E1	1.28428	0.966364	1.70679	0.0846746
ITGAV	1.01531	0.76501	1.3475	0.916223
KHDRBS3	1.49631	1.12408	1.99179	0.00575485
LRRC31	1.10342	0.832059	1.46329	0.494377
CPD	0.958888	0.722633	1.27238	0.771144
CXCL9	0.931571	0.70225	1.23578	0.622976
F3	0.927724	0.699458	1.23048	0.60263
INSM1	1.36607	1.02756	1.81609	0.031783
KCNG3	1.08369	0.816907	1.4376	0.57724
GHR	0.958586	0.722838	1.27122	0.769004
VCAN	1.29672	0.97652	1.7219	0.072533
NKAIN1	1.16127	0.875506	1.54031	0.29953
CXCL10	0.753434	0.567042	1.0011	0.0508896
F13A1	0.821231	0.618344	1.09069	0.173717
COL8A1	1.21872	0.917545	1.61874	0.17201
SPIN4	1.25495	0.944369	1.66767	0.117488
LOX	1.11975	0.844132	1.48536	0.432701
ENC1	1.30545	0.982758	1.7341	0.0657812
PRR16	1.18754	0.894961	1.57578	0.233648
FNIP2	1.03666	0.781644	1.37488	0.802649
GJB2	1.21819	0.917307	1.61777	0.172687
SORL1	1.18416	0.892489	1.57115	0.241356
SEC24D	0.912896	0.687866	1.21154	0.527976
ASAP2	1.30412	0.982372	1.73125	0.0662204
ITPR3	1.09328	0.824267	1.45008	0.536014
UGDH	1.32843	0.999172	1.76619	0.0506701
NRP1	1.20423	0.90754	1.59792	0.197845
COL3A1	1.33574	1.00514	1.77507	0.0460114
GPR116	1.05075	0.792181	1.3937	0.731244
CSGALNACT1	1.1409	0.859946	1.51365	0.360773
IRF8	0.976093	0.735291	1.29576	0.867047
TMEM56	1.22053	0.919277	1.62049	0.168213
CYBRD1	0.990851	0.747061	1.3142	0.949139
JAG1	1.32553	0.997492	1.76145	0.0520584
CDH11	1.16768	0.879097	1.55101	0.284486
HLA-DQA1	0.900002	0.67847	1.19387	0.46489
TANC1	0.951582	0.717432	1.26215	0.730556
DACT2	1.12605	0.848916	1.49365	0.410167
TBC1D14	1.07018	0.806992	1.41921	0.637662
TRIM2	0.967011	0.729039	1.28266	0.815958
SLC12A2	1.00577	0.758325	1.33396	0.968136
PLA1A	1.00924	0.760964	1.33852	0.9491
CALCRL	0.968565	0.730244	1.28466	0.824588
CTHRC1	1.44456	1.08368	1.92563	0.0121455
ITPR1	0.907993	0.684282	1.20484	0.503644
TMEM106B	1.0208	0.768937	1.35516	0.886748
DIP2B	1.07433	0.809695	1.42545	0.61926
ABCA1	1.11075	0.83653	1.47486	0.467788
ANKRD50	0.921068	0.694503	1.22154	0.568152
SLC26A2	0.930913	0.701886	1.23467	0.619283
EFR3A	0.932177	0.702676	1.23663	0.626221
KLF13	1.24924	0.941239	1.65803	0.12339
PEX10	1.31107	0.987637	1.74042	0.0609453
HEATR1	0.987117	0.743898	1.30986	0.928413
ZNF614	0.984219	0.741823	1.30582	0.912198
SLC44A1	1.1511	0.866301	1.52952	0.331893
LRP11	1.17929	0.888225	1.56574	0.254143
PLEK	0.820643	0.618237	1.08931	0.171333
CX3CR1	1.39852	1.05073	1.86143	0.0214936
TMEM45B	1.37713	1.03591	1.83074	0.0276067
MCOLN2	0.971188	0.732151	1.28827	0.839283
FNDC3A	0.863366	0.650128	1.14655	0.310062
GPR137B	1.33542	1.00434	1.77564	0.0466186
TGFBR2	0.933063	0.702401	1.23947	0.632515
KLK11	1.16306	0.876743	1.54287	0.294803
CD302	0.916927	0.6913	1.21619	0.547302
CYBB	0.990961	0.747276	1.31411	0.949724
TROVE2	0.988453	0.744311	1.31268	0.936046
SPP1	0.97287	0.733634	1.29012	0.848527
PTPRK	1.12131	0.845388	1.4873	0.426898
LAMC2	0.944569	0.712053	1.25301	0.692448
SYT13	1.14157	0.860514	1.51443	0.358513
SSTR1	1.37545	1.03528	1.8274	0.0278692
HLA-DRA	0.972554	0.732886	1.2906	0.84713
EIF4G2	1.27097	0.953696	1.69378	0.101756
AMD1	0.993265	0.74895	1.31728	0.96258
FOXN2	1.14191	0.860139	1.51598	0.358687
BMPR2	1.1008	0.829761	1.46037	0.505458
NCK1	1.12988	0.85051	1.50103	0.399426
PHLDB2	0.969144	0.730696	1.28541	0.82781
MFAP3	1.02679	0.774241	1.36173	0.85435
OGDHL	1.00745	0.759707	1.33597	0.958912
TCF12	0.927189	0.698531	1.2307	0.600808
F2R	1.02972	0.776336	1.36581	0.838959
THBS2	1.04368	0.787023	1.38403	0.766562
TMEM26	0.998574	0.75294	1.32434	0.992096
MOXD1	1.01724	0.766531	1.34995	0.905761
AGR3	1.12409	0.847421	1.4911	0.41709
CHRM3	0.914961	0.689718	1.21376	0.537638
PIK3C2A	0.917901	0.692034	1.21749	0.552219
THBS1	0.783392	0.589686	1.04073	0.0920856
YTHDF3	0.986691	0.743214	1.30993	0.926167
KLHL24	1.1199	0.844271	1.48552	0.432109
CLINT1	1.16802	0.879534	1.55112	0.283244
FPR3	0.874303	0.65865	1.16056	0.352607
TLR7	1.35771	1.01925	1.80857	0.0365934
SLC40A1	0.942283	0.710439	1.24979	0.679924
RGS17	1.19923	0.903655	1.59148	0.208281
TOX3	0.913837	0.688956	1.21212	0.531852
GULP1	0.915233	0.689664	1.21458	0.53954
MYLIP	1.22402	0.919761	1.62894	0.165643
RP2	1.21362	0.912765	1.61364	0.182863
SLC3A1	1.32259	0.99498	1.75806	0.0541911
KCTD12	1.04754	0.789874	1.38926	0.747121
GNG12	0.952706	0.717602	1.26484	0.737566
USP34	0.873012	0.657495	1.15917	0.347809
XPR1	1.19671	0.900391	1.59056	0.216041
CD163	1.06071	0.799522	1.40722	0.682808
CNOT7	1.10814	0.832381	1.47527	0.481842
PDIK1L	1.50458	1.1277	2.00742	0.00548842
FNDC3B	0.920194	0.693783	1.22049	0.563813
CDC42SE2	0.884132	0.666226	1.17331	0.393686
COL1A2	1.17853	0.887636	1.56476	0.256032
PTK7	1.60101	1.20233	2.13189	0.00127699
KLF6	0.830895	0.626046	1.10277	0.199619
GGT1	1.07025	0.806912	1.41953	0.637533
RDX	0.969978	0.73133	1.2865	0.832457
NOV	1.17739	0.887057	1.56274	0.258322
MTDH	1.00332	0.756318	1.331	0.981634
CPVL	0.883785	0.666053	1.17269	0.391956
TRAM1	1.25007	0.939238	1.66377	0.125966
DDC	0.981683	0.740232	1.30189	0.897873
LDOC1L	1.05855	0.797802	1.40451	0.693333
AFF4	1.04262	0.785751	1.38346	0.772434
PRKAR1A	1.13096	0.851983	1.50129	0.394463
IREB2	0.937758	0.706956	1.24391	0.655727
GNPTAB	1.47297	1.10781	1.9585	0.00771384
PDE8B	1.08022	0.814183	1.43317	0.59272
THBS4	1.29949	0.976673	1.729	0.0721825
CDC40	0.791895	0.596482	1.05133	0.106577
AGPAT5	1.08959	0.821387	1.44536	0.551753
RB1	0.829954	0.625181	1.1018	0.197278
LAMC1	1.19385	0.899576	1.5844	0.219801
APP	1.05824	0.79751	1.4042	0.694901
SPRY1	0.967547	0.729373	1.28349	0.819001
AIDA	1.25529	0.944203	1.66886	0.117627
CD24	1.25749	0.94667	1.67037	0.113732
DR1	1.26087	0.948211	1.67662	0.110885
LIPA	1.10773	0.834786	1.46993	0.478404
COL9A2	1.19102	0.897613	1.58033	0.225735
MAP3K5	1.03143	0.777526	1.36825	0.83005
NCKAP1	1.01024	0.761491	1.34025	0.94367
COL2A1	1.25788	0.947557	1.66984	0.112447
NIPA1	1.34779	1.01426	1.791	0.0396283
KCNS3	1.17663	0.886737	1.56129	0.259727
EML4	0.864495	0.651633	1.14689	0.312669
KLHL20	0.997049	0.751857	1.3222	0.983626
SAMD5	0.969436	0.730816	1.28597	0.829519
PTAR1	0.999013	0.753068	1.32528	0.994538
GPNMB	0.942742	0.710218	1.2514	0.683248
GNA13	0.892418	0.672674	1.18394	0.429995
PRKD1	1.14916	0.866363	1.52426	0.334727
TWSG1	1.32733	0.996353	1.76825	0.052991
GPC4	0.912501	0.687917	1.21041	0.525279
CXCL14	1.26108	0.949924	1.67415	0.108584
SP8	0.880665	0.662915	1.16994	0.380534
STRN3	1.2353	0.929632	1.64149	0.145142
HECTD1	0.936987	0.706456	1.24274	0.651479
RGS5	0.959584	0.72311	1.27339	0.775042
HOXA13	1.35478	1.01953	1.80027	0.0363188
LGMN	1.07359	0.808255	1.42603	0.623958
MFSD6	1.00867	0.760492	1.33784	0.952224
ANKRD29	1.19351	0.89963	1.58338	0.219988
PAPSS2	0.717538	0.538454	0.956183	0.0234627
LUM	0.848035	0.638888	1.12565	0.253949
SAMD13	1.2409	0.93486	1.64713	0.135231
HLA-DPA1	0.859087	0.64742	1.13996	0.292631
HBP1	1.01392	0.764513	1.34469	0.92355
ARHGEF3	1.09518	0.825689	1.45263	0.528115
DLX1	0.99229	0.748036	1.3163	0.957186
WDFY1	0.842388	0.634857	1.11776	0.23463
MS4A6A	0.966296	0.728468	1.28177	0.812004
RAP2A	1.06334	0.800839	1.41189	0.671136
MAP4K3	1.06888	0.805762	1.41792	0.644061
GBP4	0.939789	0.708269	1.24699	0.666947
GRIN3A	1.17948	0.888626	1.56552	0.253197
ERO1LB	1.25183	0.942854	1.66205	0.120405
PXDN	0.913544	0.688431	1.21227	0.531031
KDELR3	0.95797	0.72198	1.2711	0.766033
ANXA5	1.03897	0.782945	1.37871	0.791148
ID2	0.872355	0.657404	1.15759	0.344094
TOR1AIP1	1.01226	0.761526	1.34556	0.933112
