# Supplementary material for: Metabolic subtyping reveals PDIK1L as a dual-functional regulator of progression and PARP inhibitor sensitivity in prostate cancer
Source: Front Cell Dev Biol. 2025 Nov 4;13:1674844. doi: 10.3389/fcell.2025.1674844 (PMC12623405; doi:10.3389/fcell.2025.1674844)
Supplement: Supplementary file 5 [file Table1.xlsx]

## Sheet: TCGA-PRAD_limma_C1
id	fc	log2fc	pvalue	padj
LTF	0.744878	-0.424924	2.37073e-13	3.25454e-09
OLFM4	0.734136	-0.445881	2.81468e-12	1.932e-08
ACTC1	0.751375	-0.412394	5.9566e-09	2.325e-05
CKM	0.746083	-0.422591	6.77449e-09	2.325e-05
TGM4	0.765725	-0.385101	1.06509e-08	2.9243e-05
LCN2	0.795209	-0.330594	2.89757e-08	6.62964e-05
FLNC	0.810422	-0.303255	1.12528e-07	0.000220683
CYP27A1	0.802751	-0.316975	1.40955e-07	0.000225902
PAGE4	0.794846	-0.331252	1.56742e-07	0.000225902
SLC14A1	0.791052	-0.338156	1.79156e-07	0.000225902
DPT	0.78489	-0.349438	1.93168e-07	0.000225902
KRT23	0.774895	-0.367927	1.99924e-07	0.000225902
VSIG2	0.805706	-0.311674	2.24686e-07	0.000225902
PGM5	0.808453	-0.306763	2.30378e-07	0.000225902
SRD5A2	0.784724	-0.349742	3.03685e-07	0.000277933
WFDC2	0.804875	-0.313163	3.27984e-07	0.00028141
KRT15	0.801573	-0.319095	3.75379e-07	0.00030313
MYH11	0.839485	-0.252423	5.59899e-07	0.000427016
RARRES1	0.807399	-0.308647	6.70158e-07	0.000484207
CHRDL1	0.807084	-0.309209	7.59119e-07	0.00052106
HSPB6	0.820718	-0.285042	9.54798e-07	0.000624165
HSPB8	0.817946	-0.289923	1.08728e-06	0.00067269
TMEM35	0.793689	-0.333354	1.12703e-06	0.00067269
TCEAL2	0.807687	-0.308132	1.18358e-06	0.000677008
KRT5	0.820169	-0.286008	1.68023e-06	0.000922649
KRT13	0.794259	-0.332319	1.85659e-06	0.000976569
OGN	0.806674	-0.309942	1.9207e-06	0.000976569
TP63	0.799811	-0.32227	3.13319e-06	0.00147553
C7	0.827997	-0.272302	3.26636e-06	0.00147553
AOX1	0.801533	-0.319166	3.32476e-06	0.00147553
MYOCD	0.792736	-0.335087	3.33198e-06	0.00147553
ATP1A2	0.806719	-0.309861	3.59201e-06	0.00154097
PROK1	0.798692	-0.324288	4.06599e-06	0.00164101
ACTA1	0.803406	-0.315799	4.07613e-06	0.00164101
PTGDS	0.844198	-0.244346	4.18381e-06	0.00164101
CFB	0.814778	-0.295521	4.47481e-06	0.00170639
TRIM29	0.808735	-0.306261	4.81136e-06	0.00178515
CES1	0.818084	-0.28968	5.71763e-06	0.00206557
CLIC6	0.809446	-0.304992	7.20791e-06	0.00253718
SYNM	0.837076	-0.256569	7.92955e-06	0.00272142
LMOD1	0.837879	-0.255187	8.9928e-06	0.00301105
PDE5A	0.81775	-0.290268	9.43597e-06	0.00308421
SORBS1	0.82627	-0.275315	1.02268e-05	0.00326497
CNN1	0.85335	-0.228791	1.188e-05	0.00370657
LAMB3	0.819471	-0.287235	1.22196e-05	0.0037278
SMOC1	0.816724	-0.29208	1.25666e-05	0.00375032
HOXD13	0.810265	-0.303534	1.33522e-05	0.00389998
FHL1	0.841953	-0.248188	1.4213e-05	0.00406492
PCP4	0.847206	-0.239216	1.48454e-05	0.00409352
FLRT3	0.81188	-0.300662	1.53045e-05	0.00409352
JPH2	0.818749	-0.288507	1.53681e-05	0.00409352
FAM46B	0.816396	-0.29266	1.58114e-05	0.00409352
LDB3	0.810821	-0.302544	1.60946e-05	0.00409352
NEXN	0.82754	-0.273099	1.61101e-05	0.00409352
CYP4B1	0.808783	-0.306176	1.64003e-05	0.00409352
FLNA	0.854979	-0.226039	1.67513e-05	0.00410646
KCNMB1	0.833827	-0.26218	1.75337e-05	0.00422286
RND3	0.829427	-0.269814	1.78454e-05	0.00422383
CXCL17	0.813515	-0.297759	2.10612e-05	0.00476
SCGB3A1	0.812506	-0.299549	2.15572e-05	0.00476
MEIS2	0.816989	-0.291611	2.15902e-05	0.00476
DES	0.864241	-0.210495	2.1671e-05	0.00476
COL17A1	0.815985	-0.293386	2.18591e-05	0.00476
DEFB1	0.818407	-0.28911	2.21911e-05	0.00476
MYLK	0.844663	-0.243552	2.26677e-05	0.00478741
CXCL2	0.81485	-0.295394	2.30208e-05	0.00478833
SPOCK3	0.824451	-0.278494	2.44211e-05	0.00489789
PROM1	0.797232	-0.326929	2.50941e-05	0.00489789
PI16	0.818767	-0.288476	2.5111e-05	0.00489789
PYGM	0.81465	-0.295748	2.55306e-05	0.00489789
TNS1	0.843252	-0.245964	2.56368e-05	0.00489789
CD177	0.828957	-0.270631	2.56883e-05	0.00489789
TNS4	0.827445	-0.273264	2.74989e-05	0.00517131
HSPB7	0.822847	-0.281304	2.90034e-05	0.00538053
MASP1	0.817661	-0.290425	2.95676e-05	0.00541205
JPH4	0.818092	-0.289665	3.3448e-05	0.00599593
KRT7	0.832296	-0.264831	3.3631e-05	0.00599593
ACTG2	0.872385	-0.196962	3.43445e-05	0.00604464
SPON1	0.828366	-0.27166	3.77986e-05	0.00650678
CNTN1	0.820558	-0.285322	3.83382e-05	0.00650678
CFTR	0.804795	-0.313308	3.83923e-05	0.00650678
APOBEC3C	0.831988	-0.265366	4.04477e-05	0.00677153
ASB2	0.816461	-0.292544	4.11826e-05	0.00681151
ANGPT1	0.815443	-0.294345	4.18304e-05	0.00683628
RASL12	0.843395	-0.245719	4.38056e-05	0.00701864
SYNPO2	0.850863	-0.233001	4.39687e-05	0.00701864
S100A14	0.821245	-0.284115	4.79664e-05	0.00756876
KRT17	0.852506	-0.230219	4.92092e-05	0.00767663
CXCL1	0.825158	-0.277257	5.1245e-05	0.00787345
ITGA8	0.832548	-0.264395	5.16179e-05	0.00787345
CRYAB	0.847689	-0.238393	5.3365e-05	0.00805049
SAA1	0.821795	-0.283149	5.53494e-05	0.00825909
SERPINF1	0.85196	-0.231142	5.80369e-05	0.00851213
CAPN6	0.816257	-0.292904	5.82852e-05	0.00851213
KIAA1210	0.827375	-0.273387	5.94748e-05	0.00859442
GABRP	0.823944	-0.279381	6.48124e-05	0.00918745
IGJ	0.84653	-0.240367	6.55469e-05	0.00918745
PRDM8	0.836622	-0.257352	6.58122e-05	0.00918745
GSTM5	0.825326	-0.276963	6.62557e-05	0.00918745
ATP2B4	0.844812	-0.243298	6.72459e-05	0.00923151
NDP	0.820144	-0.286051	6.85704e-05	0.00932015
ITIH5	0.832019	-0.265311	7.07528e-05	0.00952249
GPX3	0.851112	-0.232579	7.35968e-05	0.0098091
RPRM	0.829101	-0.270381	7.45821e-05	0.00984483
EDNRA	0.845711	-0.241763	7.59825e-05	0.00993416
CCL2	0.851605	-0.231743	8.06514e-05	0.0103858
MRGPRF	0.84375	-0.245113	8.09499e-05	0.0103858
FST	0.828705	-0.271069	8.61652e-05	0.010899
COL4A6	0.81996	-0.286375	8.65381e-05	0.010899
SCN7A	0.816295	-0.292838	8.82437e-05	0.0110128
GPR87	0.814447	-0.296107	8.9241e-05	0.0110369
SELE	0.829387	-0.269883	9.01681e-05	0.011052
STAC	0.814871	-0.295356	9.3805e-05	0.0113961
PLN	0.837463	-0.255903	0.000101931	0.0122746
PCDH7	0.823836	-0.279571	0.000103176	0.0123166
GSTA1	0.829167	-0.270266	0.000104344	0.0123197
CLIP3	0.84756	-0.238613	0.000104997	0.0123197
MYL9	0.87394	-0.194394	0.000106872	0.0124334
DKK1	0.819877	-0.286521	0.000108932	0.0125666
C3	0.848488	-0.237034	0.000114601	0.0131103
CX3CL1	0.851739	-0.231517	0.000123235	0.0139815
NEFH	0.867275	-0.205439	0.000126935	0.0142833
FAM107A	0.851647	-0.231672	0.000130217	0.0144538
CPXM1	0.835607	-0.259104	0.000130866	0.0144538
SLC2A5	0.828192	-0.271962	0.000131782	0.0144538
WFDC1	0.844671	-0.243538	0.000133623	0.0144538
KRT14	0.845242	-0.242563	0.000134427	0.0144538
PDZRN4	0.825889	-0.27598	0.000135456	0.0144538
KCNMA1	0.837954	-0.255057	0.000135823	0.0144538
MRVI1	0.844877	-0.243187	0.000136873	0.0144538
TRPC4	0.820404	-0.285593	0.000138826	0.0145481
ROR2	0.838488	-0.254137	0.000144583	0.0150366
ANKRD35	0.831337	-0.266495	0.000146845	0.015157
CYP3A5	0.820609	-0.285234	0.000147992	0.0151615
FBLN1	0.864457	-0.210133	0.000149228	0.0151748
FOXF1	0.842751	-0.246821	0.000161568	0.0161925
CPA6	0.818604	-0.288762	0.000161595	0.0161925
ANPEP	0.863375	-0.211941	0.000164915	0.0164055
GATA3	0.833535	-0.262685	0.00017083	0.0168716
TPM2	0.875971	-0.191046	0.000173015	0.0169654
SOCS3	0.855176	-0.225707	0.000175348	0.0170721
AOC3	0.854314	-0.227162	0.00017977	0.0173795
SGCA	0.841716	-0.248595	0.000183012	0.0175692
P2RX1	0.830515	-0.267921	0.00018949	0.0180647
PTGIS	0.856357	-0.223715	0.000198664	0.0187343
CCL21	0.847124	-0.239356	0.000199243	0.0187343
CAV1	0.857263	-0.222189	0.000206221	0.0192585
GPR124	0.856614	-0.223282	0.000209662	0.0194476
SCARA3	0.846184	-0.240957	0.000212143	0.0195457
ITGA5	0.856717	-0.22311	0.000219115	0.0200534
RSPO3	0.830713	-0.267578	0.000225654	0.0205151
ALDH1A2	0.841775	-0.248493	0.000229836	0.0207578
PTN	0.861465	-0.215136	0.000236155	0.0211645
CFH	0.839115	-0.253059	0.000237422	0.0211645
EYA1	0.833504	-0.262739	0.000248632	0.0220208
ADCY5	0.84176	-0.248519	0.000258544	0.0227519
UPK1A	0.836192	-0.258094	0.000260956	0.0227863
VWA5A	0.840733	-0.25028	0.000262254	0.0227863
GSTP1	0.873278	-0.195488	0.000271533	0.0233043
SRPX	0.846883	-0.239765	0.000271612	0.0233043
VTCN1	0.823831	-0.27958	0.000274179	0.0233785
GPX2	0.831699	-0.265867	0.000276125	0.0233991
FAIM2	0.842513	-0.24723	0.000279065	0.0235031
FXYD6	0.852031	-0.231022	0.000289618	0.024138
HOXD10	0.836477	-0.257602	0.000291299	0.024138
TWIST2	0.841984	-0.248136	0.000291879	0.024138
SLC8A1	0.831325	-0.266516	0.000295803	0.024316
FGFR2	0.841445	-0.24906	0.000304554	0.0247615
GBP2	0.85976	-0.217995	0.000304829	0.0247615
MSRB3	0.857931	-0.221067	0.000309999	0.0249143
DUSP5	0.85669	-0.223154	0.00031034	0.0249143
TAGLN	0.88542	-0.175567	0.000323715	0.025837
GSTM2	0.845335	-0.242404	0.000329989	0.02618
TMEM200B	0.846931	-0.239684	0.000331827	0.02618
HOXD11	0.832705	-0.264123	0.00034245	0.026749
FABP3	0.853352	-0.228787	0.000342935	0.026749
CHI3L2	0.829338	-0.269967	0.000356807	0.0273399
GJA1	0.863948	-0.210984	0.000356974	0.0273399
CP	0.836178	-0.258119	0.000357596	0.0273399
MMP7	0.867084	-0.205757	0.000358478	0.0273399
CCDC80	0.846919	-0.239705	0.000365238	0.0277016
B3GNT3	0.83551	-0.259272	0.000375813	0.028347
ANGPTL1	0.825237	-0.277119	0.000378326	0.0283806
TGFB1I1	0.858916	-0.219411	0.000386696	0.028708
HEPH	0.842025	-0.248064	0.000386873	0.028708
LIMS2	0.857797	-0.221292	0.000393582	0.0290489
PRRX1	0.853719	-0.228166	0.000405939	0.0297692
ANO5	0.826174	-0.275483	0.000407679	0.0297692
PTGER2	0.846041	-0.241201	0.0004109	0.0298457
TCF21	0.850302	-0.233953	0.000414968	0.0299325
SERPINB1	0.853918	-0.22783	0.000416456	0.0299325
HHIP	0.835501	-0.259286	0.000421183	0.0300102
AHNAK2	0.843916	-0.244828	0.000423904	0.0300102
FBXO17	0.842788	-0.246759	0.000427556	0.0300102
CCDC8	0.848378	-0.237221	0.000429585	0.0300102
GJB5	0.829897	-0.268995	0.000431685	0.0300102
MPP2	0.836562	-0.257455	0.000432684	0.0300102
GLIS1	0.837473	-0.255885	0.00043284	0.0300102
PODN	0.863075	-0.212442	0.000435759	0.0300608
FCER1A	0.842708	-0.246896	0.000442342	0.0302039
MEIS1	0.848372	-0.23723	0.000443769	0.0302039
MAL	0.837869	-0.255203	0.000444631	0.0302039
CH25H	0.840165	-0.251255	0.000446634	0.0302039
ITGB6	0.83354	-0.262676	0.000459113	0.0308956
WIF1	0.834251	-0.261446	0.000466317	0.0312273
CHRDL2	0.84391	-0.244838	0.000478744	0.0319039
FGF7	0.833921	-0.262018	0.000489388	0.0324556
CHST3	0.851466	-0.231979	0.000494482	0.0325994
B3GALT2	0.831108	-0.266892	0.000496305	0.0325994
FHL2	0.863468	-0.211785	0.000504826	0.0329186
C1QTNF1	0.854818	-0.226311	0.000507139	0.0329186
CASQ2	0.839403	-0.252565	0.000508734	0.0329186
SCGB1A1	0.854585	-0.226704	0.000510756	0.0329186
ARHGAP23	0.848737	-0.236611	0.000514236	0.032988
PTPLAD2	0.839308	-0.252728	0.000518017	0.0330619
CYTL1	0.844601	-0.243658	0.000521533	0.0330619
EFEMP1	0.862274	-0.213782	0.000522624	0.0330619
EMILIN1	0.868352	-0.203648	0.000525021	0.0330619
TSPAN2	0.849558	-0.235215	0.000530061	0.0332268
S100P	0.855927	-0.224441	0.00053343	0.033286
NCAM1	0.833833	-0.262169	0.000543457	0.0337583
FOSB	0.871208	-0.19891	0.000555119	0.0341379
PHYHIP	0.837907	-0.255138	0.000555179	0.0341379
TGFBR3	0.861195	-0.215588	0.000557029	0.0341379
ZNF185	0.861958	-0.214311	0.000571772	0.0346254
C1S	0.872795	-0.196285	0.000573212	0.0346254
TSPAN18	0.849712	-0.234954	0.000574399	0.0346254
PI3	0.849329	-0.235605	0.0005787	0.0346254
RBPMS	0.860301	-0.217087	0.000580034	0.0346254
POPDC2	0.855439	-0.225263	0.000580377	0.0346254
PCDH18	0.852863	-0.229614	0.000583388	0.0346254
SLC24A3	0.855836	-0.224593	0.000588265	0.0346254
RARRES2	0.871785	-0.197956	0.00058917	0.0346254
DDR2	0.854888	-0.226193	0.000590206	0.0346254
SLC16A5	0.848766	-0.236562	0.000595469	0.0347855
NES	0.865816	-0.207867	0.000598832	0.0348338
VGLL3	0.851055	-0.232676	0.000603285	0.0349447
MT1A	0.870786	-0.19961	0.000609253	0.0351421
RGN	0.843132	-0.24617	0.000613023	0.0352117
FRMD6	0.854057	-0.227596	0.000627416	0.0358882
PRKCB	0.84166	-0.248691	0.000640644	0.0364928
HAAO	0.850431	-0.233734	0.000646796	0.036691
NT5E	0.848262	-0.237418	0.000663985	0.0371352
COX7A1	0.867966	-0.20429	0.000665271	0.0371352
SOX15	0.848608	-0.23683	0.000666496	0.0371352
TMEM106A	0.847518	-0.238685	0.000667227	0.0371352
KCNJ8	0.856018	-0.224286	0.000668152	0.0371352
DCN	0.872264	-0.197163	0.000674145	0.0373172
EPHA3	0.859571	-0.218312	0.000686634	0.0378559
PPP1R3C	0.858947	-0.219358	0.00070532	0.0386345
SNAI2	0.857279	-0.222163	0.000706386	0.0386345
SERPING1	0.877538	-0.188467	0.000738311	0.0400998
MAP1A	0.844768	-0.243372	0.00073902	0.0400998
CACHD1	0.846654	-0.240156	0.000753247	0.0407109
FILIP1L	0.862587	-0.213258	0.000758414	0.0408295
PRICKLE2	0.852536	-0.230167	0.000762032	0.040864
DACT3	0.85952	-0.218397	0.000765938	0.0409136
PCP4L1	0.844491	-0.243846	0.000771005	0.0409383
KCTD14	0.846494	-0.240429	0.000772365	0.0409383
KIAA1644	0.8435	-0.245539	0.000794694	0.0419598
IL33	0.855044	-0.225929	0.000806443	0.042417
S100B	0.837569	-0.25572	0.000811417	0.0424813
ACTA2	0.897463	-0.156076	0.000813855	0.0424813
ISL1	0.856881	-0.222833	0.000829977	0.0431128
BEX1	0.851376	-0.232132	0.000832233	0.0431128
BHMT2	0.849296	-0.23566	0.000840933	0.0433997
IER3	0.870382	-0.200279	0.000847247	0.0435618
EFEMP2	0.86745	-0.205147	0.000869558	0.0443418
CD40	0.856011	-0.224298	0.000871272	0.0443418
PDK4	0.87045	-0.200166	0.000872107	0.0443418
CCK	0.849249	-0.235741	0.000879113	0.0445331
CCL19	0.867147	-0.205652	0.000886222	0.0447282
MET	0.856374	-0.223687	0.000892001	0.0448177
FGF10	0.834772	-0.260546	0.000895181	0.0448177
ACOX2	0.851647	-0.231673	0.000898867	0.0448177
SPEG	0.848513	-0.236992	0.000901055	0.0448177
MAMDC2	0.849119	-0.235961	0.000907713	0.0449858
CCND2	0.871921	-0.197731	0.000953043	0.0470625
NGFR	0.857701	-0.221454	0.000960803	0.0472756
LGR6	0.838141	-0.254734	0.000967496	0.0473417
GPRASP1	0.85441	-0.226999	0.000969042	0.0473417
IL7R	0.854099	-0.227525	0.00097736	0.0475787
COL14A1	0.862082	-0.214103	0.000987557	0.0479052
PTPRT	1.17337	0.230663	0.000999599	0.0482616
ITGA7	0.862181	-0.213938	0.00100424	0.0482616
ADRA1D	0.83808	-0.254841	0.00100753	0.0482616
TCEAL7	0.85366	-0.228266	0.00100897	0.0482616
PRIMA1	0.846762	-0.239972	0.0010409	0.0496163
IP6K3	0.840611	-0.25049	0.00105033	0.0498924
S100A16	0.868809	-0.202889	0.00105696	0.0499858
GNAL	0.848636	-0.236782	0.00106605	0.0499858
GAS1	0.862343	-0.213667	0.00106722	0.0499858
PCDH10	0.853807	-0.228017	0.00106956	0.0499858
ITGB4	0.865855	-0.207803	0.0010705	0.0499858
IGFBP6	0.880545	-0.183532	0.00108807	0.0506342
PMP22	0.869269	-0.202126	0.00109181	0.0506366
KCNAB1	0.850166	-0.234183	0.00110121	0.0509004
RND2	0.845054	-0.242885	0.00114007	0.05244
MYOM1	0.848332	-0.237298	0.00114216	0.05244
ASB5	0.848801	-0.236502	0.0011474	0.0525049
SCNN1A	0.874787	-0.192996	0.00116332	0.0530567
MYOF	0.871545	-0.198352	0.0011742	0.0533756
PNCK	0.860243	-0.217184	0.00118171	0.0535398
PDGFC	0.865259	-0.208796	0.00119883	0.0541365
SMTN	0.87433	-0.19375	0.00121382	0.054634
ORM1	0.856085	-0.224174	0.0012343	0.0552199
SNCG	0.863912	-0.211044	0.00123489	0.0552199
CXCL6	0.844689	-0.243507	0.00126989	0.0566009
IFI16	0.864976	-0.209268	0.00128098	0.0567467
PIGR	0.879958	-0.184494	0.00128167	0.0567467
IL6	0.845952	-0.241352	0.00128556	0.0567467
CSPG4	0.860388	-0.21694	0.00131464	0.0578443
OLFML3	0.875104	-0.192474	0.00132334	0.0580409
FGF2	0.855247	-0.225587	0.00132817	0.0580673
CLU	0.880033	-0.184371	0.00135025	0.0588451
SFRP1	0.881106	-0.182613	0.00139017	0.0603931
HSD11B1	0.853455	-0.228613	0.00140156	0.0605342
PPP1R14A	0.873857	-0.19453	0.00140223	0.0605342
DAAM2	0.858034	-0.220894	0.00142205	0.0611972
GABRE	0.85045	-0.233702	0.00144059	0.0618014
LRCH2	0.857626	-0.22158	0.00146682	0.0626265
DMKN	0.855907	-0.224473	0.00146895	0.0626265
STAC2	0.853872	-0.227908	0.00148611	0.063162
ID1	0.879013	-0.186043	0.00152075	0.0644346
SAA2	0.838787	-0.253623	0.00152905	0.0645872
CD38	0.870363	-0.200311	0.001542	0.0649343
CD207	0.851819	-0.23138	0.0015489	0.0650254
C1R	0.881683	-0.181668	0.00156224	0.0651892
OLFML1	0.865523	-0.208356	0.0015676	0.0651892
EHD2	0.881146	-0.182547	0.00157102	0.0651892
KRT4	0.850793	-0.23312	0.0015838	0.0651892
RBP1	0.864721	-0.209693	0.00158384	0.0651892
RCAN2	0.871915	-0.19774	0.00158406	0.0651892
CASQ1	0.845364	-0.242355	0.00158604	0.0651892
SSPN	0.870748	-0.199673	0.00159362	0.0653052
F10	0.862458	-0.213474	0.00160128	0.0654238
PENK	0.84901	-0.236146	0.00162119	0.0660408
GEM	0.869348	-0.201995	0.0016446	0.0667959
GFRA1	0.848369	-0.237237	0.00165252	0.066864
ITGA9	0.86327	-0.212116	0.00165601	0.066864
CCDC69	0.867972	-0.20428	0.00166233	0.0669221
MMP2	0.876459	-0.190242	0.00166955	0.0670162
DLK2	0.863485	-0.211756	0.0016852	0.0672768
ABCA8	0.85339	-0.228724	0.00168584	0.0672768
KLRB1	0.857595	-0.221631	0.00172739	0.0685682
ARMCX1	0.871809	-0.197915	0.00173165	0.0685682
SERPINB5	0.848607	-0.236831	0.00173341	0.0685682
EYA4	0.844554	-0.243739	0.00173881	0.0685682
RBMS3	0.854936	-0.226112	0.00174317	0.0685682
CTGF	0.894931	-0.160152	0.00179889	0.070476
TNC	0.878118	-0.187513	0.00180194	0.070476
NECAB1	0.843998	-0.244689	0.00182617	0.0712207
ITGA1	0.868444	-0.203496	0.00183367	0.0713107
CTSG	0.850022	-0.234429	0.00184796	0.0716633
SDPR	0.873634	-0.194899	0.00186167	0.0719917
CSRP1	0.896686	-0.157325	0.00187391	0.0721905
EFNA5	0.855514	-0.225137	0.00187733	0.0721905
UBXN10	0.848818	-0.236472	0.00189012	0.0722786
JAZF1	0.871444	-0.19852	0.00189015	0.0722786
ID4	0.869365	-0.201965	0.0018997	0.072442
GBP1	0.868255	-0.203809	0.00194246	0.0738674
ACSF2	0.86161	-0.214893	0.00195463	0.0739164
DKK3	0.880862	-0.183012	0.00195642	0.0739164
MFAP4	0.888654	-0.170306	0.0019599	0.0739164
HLF	0.865139	-0.208996	0.00196907	0.0740587
MAOB	0.880687	-0.183299	0.00197487	0.0740738
PLAC9	0.865299	-0.208729	0.00198658	0.0743102
EDN3	0.849583	-0.235173	0.00199693	0.0744941
PTGS2	0.873328	-0.195405	0.00201386	0.0749222
CAV2	0.872244	-0.197196	0.00204253	0.0755808
GPR183	0.862416	-0.213544	0.00204422	0.0755808
COL6A3	0.881771	-0.181525	0.00205512	0.0755808
ABCC9	0.854953	-0.226083	0.00205888	0.0755808
PPP1R12B	0.876463	-0.190236	0.00206558	0.0755808
ARL4D	0.862547	-0.213324	0.00206775	0.0755808
CD248	0.873246	-0.19554	0.00207175	0.0755808
LTBP4	0.886091	-0.174473	0.00207561	0.0755808
OXER1	0.856826	-0.222926	0.0020819	0.0756095
ORM2	0.872277	-0.197142	0.0021229	0.076895
ZNF516	0.862387	-0.213593	0.00214071	0.0773358
HS3ST3A1	0.856153	-0.224059	0.00217021	0.0781959
GGT6	0.866885	-0.206088	0.00220354	0.079022
LMO3	0.851855	-0.23132	0.00220465	0.079022
RAB7B	0.858928	-0.219391	0.00221113	0.0790478
PPAPDC3	0.857415	-0.221934	0.00223005	0.0795171
LPAR1	0.871637	-0.198201	0.00225495	0.0801969
NLGN3	0.860101	-0.217422	0.00226849	0.0802029
CD69	0.86054	-0.216686	0.00227022	0.0802029
SLITRK6	0.850177	-0.234165	0.00227265	0.0802029
PTGS1	0.862451	-0.213486	0.00228949	0.0805902
PDGFRA	0.865957	-0.207632	0.00231262	0.081196
UBD	0.870193	-0.200593	0.00233096	0.0816311
PGR	0.847436	-0.238824	0.00235035	0.0820523
S100A2	0.862209	-0.213891	0.00235864	0.0820523
PRTFDC1	0.857974	-0.220994	0.00236229	0.0820523
GNAO1	0.854009	-0.227676	0.00236689	0.0820523
GJB3	0.85261	-0.230042	0.00237486	0.0821212
ADAM33	0.863479	-0.211767	0.00239551	0.0826269
ADRA1A	0.854172	-0.227401	0.00246234	0.0847194
PI15	0.880109	-0.184246	0.0025289	0.0867918
PAMR1	0.874166	-0.194021	0.00253981	0.0869489
SLC34A2	0.856165	-0.224039	0.00255383	0.0872114
FOS	0.899151	-0.153365	0.00258797	0.0880585
CLDN11	0.876568	-0.190062	0.00259146	0.0880585
COL6A1	0.88981	-0.168431	0.00262721	0.0890527
SPARCL1	0.89964	-0.15258	0.00263907	0.0892343
VCL	0.88489	-0.17643	0.00265483	0.0895468
PTRF	0.89905	-0.153527	0.00270068	0.0908699
FERMT2	0.883379	-0.178896	0.0027157	0.0911518
FOXC1	0.879296	-0.185579	0.0027467	0.0919675
B3GNT8	0.858637	-0.21988	0.00278976	0.0931822
DNAJB4	0.867454	-0.205141	0.00282026	0.0939255
SLC39A2	0.844474	-0.243875	0.00283406	0.0939255
RASL11A	0.880996	-0.182792	0.00283635	0.0939255
BOC	0.869946	-0.201002	0.00283939	0.0939255
CEACAM1	0.877677	-0.188237	0.0028607	0.0944031
PCOLCE2	0.872896	-0.196118	0.00287055	0.094501
EFS	0.875706	-0.191481	0.00289446	0.0950602
RNF112	0.857337	-0.222066	0.0029047	0.0951687
FHOD3	0.8701	-0.200748	0.0029126	0.0952004
TCF7L1	0.869148	-0.202326	0.00292226	0.0952894
GRIN3A	1.15937	0.213335	0.00298843	0.0971334
STARD8	0.866023	-0.207522	0.00300111	0.0971334
COL23A1	0.862971	-0.212615	0.00300622	0.0971334
PRRX2	0.877476	-0.188568	0.00301481	0.0971334
SYDE1	0.872629	-0.19656	0.00302036	0.0971334
PALLD	0.890494	-0.167322	0.00302587	0.0971334
CNRIP1	0.869337	-0.202013	0.00303429	0.0971334
PRKG1	0.855755	-0.22473	0.00303542	0.0971334
PLP1	0.85639	-0.22366	0.00306678	0.0978234
QPRT	0.866264	-0.207122	0.00307231	0.0978234
TIMP2	0.890619	-0.16712	0.00307836	0.0978234
FMO2	0.858233	-0.220558	0.00310822	0.0985443
BMP4	0.86796	-0.204299	0.00312429	0.0985632
ATCAY	0.86177	-0.214626	0.00312658	0.0985632
CDC42EP5	0.893339	-0.16272	0.00313036	0.0985632
DUOXA1	0.866663	-0.206457	0.0031463	0.0988385
SCRG1	0.859093	-0.219114	0.0032059	0.100481
HLA-DRB5	0.890214	-0.167776	0.00323547	0.101177
P2RX2	0.859261	-0.218831	0.00327908	0.102307
CEND1	0.863749	-0.211316	0.00335726	0.104313
MXRA5	0.881299	-0.182296	0.00335857	0.104313
GFPT2	0.865784	-0.207922	0.0033793	0.10472
IGFBP4	0.900195	-0.151691	0.00342539	0.105909
MYOT	0.852308	-0.230553	0.0035239	0.108634
SVIL	0.885789	-0.174965	0.00352961	0.108634
TMLHE	0.857316	-0.222102	0.00353725	0.108634
TSLP	0.851909	-0.231228	0.00357507	0.10955
MATN2	0.889038	-0.169684	0.00360195	0.109661
ADAMTS8	0.867697	-0.204736	0.0036064	0.109661
NAV2	0.863596	-0.211571	0.00361033	0.109661
ETS2	0.889744	-0.168538	0.00361062	0.109661
MT1M	0.888729	-0.170185	0.00362798	0.109778
SNCAIP	0.862267	-0.213793	0.00363048	0.109778
LEPR	0.863061	-0.212466	0.00364704	0.109875
MOXD1	0.882111	-0.180968	0.00364968	0.109875
GATM	0.86175	-0.214659	0.00366185	0.11
SGCG	0.84995	-0.23455	0.00372882	0.111767
MXRA7	0.884072	-0.177764	0.00375077	0.11218
LAYN	0.873459	-0.195189	0.00382579	0.114175
ACACB	0.873186	-0.195639	0.00385922	0.114923
GYPC	0.880172	-0.184142	0.00387174	0.115046
CLEC10A	0.864523	-0.210023	0.00390404	0.115755
ASPA	0.849149	-0.23591	0.00399907	0.117936
C1QTNF7	0.862326	-0.213694	0.0040006	0.117936
TNNC1	0.87159	-0.198278	0.00400337	0.117936
DDIT4L	0.863521	-0.211697	0.00402656	0.118288
PRELP	0.888888	-0.169926	0.00403256	0.118288
EDIL3	0.867749	-0.20465	0.00404853	0.118504
EPHA2	0.872954	-0.196023	0.00406525	0.11874
DNAJB5	0.875095	-0.192488	0.00410034	0.119032
CAPNS2	0.852562	-0.230123	0.00410136	0.119032
FREM2	0.8607	-0.216417	0.00411095	0.119032
DST	0.873445	-0.195212	0.00411228	0.119032
AXL	0.887972	-0.171414	0.00412964	0.119032
CYR61	0.899126	-0.153405	0.00413009	0.119032
RERGL	0.860897	-0.216087	0.00413596	0.119032
CYP24A1	0.851436	-0.23203	0.00416209	0.11946
EMILIN3	0.865885	-0.207753	0.0041682	0.11946
S100A9	0.883866	-0.178101	0.0041864	0.119583
ACSL4	0.871462	-0.19849	0.00418995	0.119583
COL16A1	0.886458	-0.173876	0.00421702	0.120106
NAALADL1	0.865559	-0.208296	0.00424818	0.120523
NTF4	0.860522	-0.216716	0.00425612	0.120523
ACSS3	0.860837	-0.216189	0.00425798	0.120523
PDLIM7	0.888787	-0.17009	0.00432032	0.122036
SORCS2	0.864194	-0.210573	0.00433872	0.122304
MPZ	0.861653	-0.214821	0.00437288	0.123009
EGR1	0.904224	-0.145248	0.00438165	0.123009
MSMB	0.914908	-0.128302	0.00439258	0.123064
FGFBP1	0.858185	-0.22064	0.0044466	0.124324
GLIPR1	0.873198	-0.195619	0.00445997	0.124414
CPA3	0.882116	-0.18096	0.00446797	0.124414
REEP2	0.870267	-0.20047	0.00450998	0.125111
SFRP2	0.890593	-0.167162	0.00451663	0.125111
CHODL	0.865469	-0.208445	0.00452033	0.125111
FZD7	0.884824	-0.176537	0.00453375	0.12523
CD48	0.874598	-0.193307	0.00463042	0.127405
ADAM22	0.86825	-0.203818	0.00464011	0.127405
LUM	0.896621	-0.15743	0.00464271	0.127405
NCOA7	0.880719	-0.183247	0.00464962	0.127405
SNAP25	0.861612	-0.21489	0.00467734	0.127909
NACAD	0.867992	-0.204247	0.00469376	0.128103
RSPO2	0.862507	-0.213391	0.00470765	0.128227
JAM3	0.889147	-0.169507	0.00471854	0.128269
MYL3	0.858229	-0.220566	0.00477659	0.129591
KIT	0.869347	-0.201996	0.00483436	0.1309
AEBP1	0.900752	-0.150799	0.00485905	0.13109
S100A6	0.903979	-0.145638	0.00486613	0.13109
S100A8	0.87161	-0.198245	0.00487463	0.13109
CRABP2	0.884945	-0.176341	0.00487957	0.13109
MKX	0.884122	-0.177683	0.00493126	0.13222
MCAM	0.884303	-0.177387	0.00495376	0.132464
RAB9B	0.869208	-0.202226	0.00496361	0.132464
DCHS1	0.877499	-0.18853	0.00496933	0.132464
CSDC2	0.875583	-0.191684	0.00500178	0.132879
MEF2C	0.874022	-0.194258	0.00500425	0.132879
FAT4	0.86335	-0.211982	0.00502889	0.133275
APOBEC3G	0.868033	-0.204179	0.00504039	0.133323
ANKRD1	0.857913	-0.221097	0.00507289	0.133688
ANXA6	0.89097	-0.166551	0.00507368	0.133688
ARHGAP20	0.861933	-0.214353	0.00522478	0.137406
FAM162B	0.875679	-0.191525	0.00527721	0.138519
CFI	0.875729	-0.191444	0.00533344	0.139568
MRC2	0.885639	-0.175209	0.00534236	0.139568
ZNF423	0.868791	-0.20292	0.00534765	0.139568
TF	0.868335	-0.203677	0.00542392	0.141204
MAMLD1	0.865936	-0.207668	0.00543911	0.141204
RAB38	0.867664	-0.204792	0.00545054	0.141204
S100A4	0.897313	-0.156316	0.00545151	0.141204
ANO4	0.865463	-0.208456	0.00546912	0.141261
MAP1B	0.884421	-0.177194	0.00547429	0.141261
NR2F1	0.890779	-0.16686	0.0054902	0.141406
KIRREL	0.876441	-0.190271	0.00550761	0.14158
TNFAIP2	0.885876	-0.174823	0.00551758	0.14158
ISLR	0.89012	-0.167928	0.00557115	0.142688
CCDC3	0.883319	-0.178993	0.00558559	0.142747
SYNPO	0.883173	-0.179231	0.00559771	0.142747
CD200	0.87503	-0.192596	0.00560466	0.142747
TRIM22	0.882628	-0.180123	0.00566154	0.143929
SLC5A8	0.861226	-0.215536	0.00570412	0.144346
FGL2	0.883182	-0.179217	0.00570693	0.144346
FBLN5	0.89009	-0.167976	0.0057116	0.144346
SELP	0.878317	-0.187187	0.00571999	0.144346
NTN1	0.873242	-0.195547	0.00573447	0.144445
PLSCR4	0.878589	-0.18674	0.00576628	0.144981
EFHD1	0.884704	-0.176733	0.00578602	0.145211
CSTA	0.873588	-0.194975	0.00581617	0.14533
CASP1	0.873259	-0.195518	0.0058176	0.14533
HLA-DRB1	0.90292	-0.147329	0.00582252	0.14533
CCL23	0.86636	-0.206961	0.00583611	0.145405
FOLR1	0.861677	-0.214781	0.00586665	0.145901
RASGRP2	0.872636	-0.196549	0.00588294	0.146042
SYT11	0.891696	-0.165377	0.00590036	0.14621
TFCP2L1	0.878789	-0.186411	0.00596372	0.147513
CST1	0.882911	-0.17966	0.00600838	0.148351
INPP5D	0.875333	-0.192096	0.00605238	0.149169
CLDN1	0.888235	-0.170987	0.00606366	0.149179
COL13A1	0.869984	-0.200939	0.0060784	0.149183
DPYSL3	0.901821	-0.149088	0.00608557	0.149183
CCL5	0.894497	-0.160851	0.00614157	0.149926
EGFLAM	0.873004	-0.19594	0.0061483	0.149926
TMEM176B	0.886877	-0.173194	0.00614862	0.149926
BIRC3	0.881258	-0.182364	0.00618664	0.150585
TMEM176A	0.878623	-0.186685	0.00621445	0.150995
HR	0.870192	-0.200595	0.00627179	0.152119
PLTP	0.894437	-0.160948	0.00634347	0.152959
TPSAB1	0.890437	-0.167414	0.00635664	0.152959
WSCD2	0.867888	-0.204419	0.00635715	0.152959
EMP3	0.890787	-0.166847	0.00635973	0.152959
CYS1	0.876523	-0.190136	0.0063643	0.152959
ADAM19	0.871139	-0.199025	0.00637331	0.152959
GPRC5B	0.87991	-0.184573	0.00638963	0.153084
CNTNAP1	0.875223	-0.192278	0.00643099	0.153655
VGLL1	0.864967	-0.209283	0.00643589	0.153655
ZEB1	0.877346	-0.188782	0.0064646	0.154073
SV2A	0.868916	-0.202712	0.0064804	0.154124
TINAGL1	0.886989	-0.173012	0.00650051	0.154124
CD3D	0.879807	-0.184742	0.00651047	0.154124
RGS9	0.863807	-0.211219	0.00651166	0.154124
LMCD1	0.882187	-0.180844	0.00653677	0.154452
ENPP6	0.868988	-0.202592	0.00655428	0.154507
GNG2	0.872654	-0.196518	0.00656161	0.154507
CPVL	0.885823	-0.174909	0.00657439	0.154543
EDNRB	0.876634	-0.189954	0.00666399	0.156326
CYGB	0.887167	-0.172723	0.00667302	0.156326
ADAMTS5	0.864344	-0.210323	0.00672627	0.157305
NID1	0.886621	-0.173611	0.00675513	0.157712
ISM2	0.866131	-0.207342	0.00677775	0.157971
CD3E	0.878038	-0.187644	0.00682797	0.158872
SSTR1	1.13316	0.180355	0.00689635	0.15997
TNFAIP8L3	0.880847	-0.183037	0.00689847	0.15997
GRASP	0.881945	-0.18124	0.00701201	0.162329
SLC22A3	0.893522	-0.162425	0.00706641	0.163313
DUOX1	0.873739	-0.194725	0.00712465	0.164341
TRO	0.869657	-0.201482	0.00714516	0.164341
DACT1	0.880119	-0.184229	0.0071468	0.164341
FAM124A	0.872069	-0.197486	0.00719556	0.164768
AOAH	0.874346	-0.193724	0.00720514	0.164768
CD1C	0.871079	-0.199125	0.00721035	0.164768
KANK2	0.895966	-0.158484	0.00721943	0.164768
PLS3	0.88998	-0.168155	0.00722542	0.164768
COL4A4	0.870603	-0.199914	0.0072677	0.165435
ABI3BP	0.875498	-0.191824	0.00727875	0.165435
SLCO3A1	0.872668	-0.196496	0.00729785	0.165595
FOSL1	0.876209	-0.190652	0.00735972	0.166496
CPNE6	0.864466	-0.210118	0.00736182	0.166496
HAPLN2	0.870662	-0.199815	0.0074367	0.167642
NR4A3	0.877871	-0.18792	0.00743689	0.167642
TMEM173	0.8929	-0.16343	0.00749991	0.168785
LYVE1	0.866067	-0.207449	0.00752278	0.169022
FIBIN	0.885202	-0.175922	0.00754459	0.169236
FBN1	0.882134	-0.18093	0.00756152	0.169339
RAB34	0.894155	-0.161403	0.00770322	0.172231
NRP2	0.87617	-0.190717	0.00772945	0.172281
PLCL1	0.873164	-0.195675	0.00773791	0.172281
CECR1	0.892081	-0.164753	0.00775684	0.172281
CDH3	0.890507	-0.167301	0.00777108	0.172281
PDZK1IP1	0.892981	-0.163299	0.00777423	0.172281
IFI27L2	0.88639	-0.173986	0.00778077	0.172281
LRFN5	0.867728	-0.204685	0.00784696	0.173467
TGFB3	0.896018	-0.158401	0.00787251	0.173752
IRAK3	0.870561	-0.199983	0.00793012	0.174662
PADI2	0.875416	-0.191959	0.00795352	0.174662
VCAM1	0.880127	-0.184216	0.0079587	0.174662
GNAZ	0.880853	-0.183027	0.00796461	0.174662
TSPAN11	0.870991	-0.19927	0.007981	0.17474
CXCL5	0.866751	-0.206311	0.00799366	0.17474
ANO6	0.891269	-0.166067	0.00804453	0.175136
PTPRC	0.876343	-0.190433	0.00805156	0.175136
TSPAN7	0.888686	-0.170254	0.00805712	0.175136
DMD	0.87599	-0.191013	0.00806277	0.175136
SECTM1	0.887199	-0.172671	0.00808464	0.175213
ZNF655	0.885289	-0.175779	0.00809184	0.175213
MUC4	0.869861	-0.201142	0.00814496	0.17581
NXPH3	0.880112	-0.18424	0.00814503	0.17581
PPARGC1A	0.86707	-0.205779	0.00817484	0.176176
LAMA4	0.886317	-0.174106	0.00824041	0.177311
NKAIN1	1.12573	0.17086	0.00830554	0.178418
DENND2A	0.880794	-0.183124	0.00831784	0.178418
EGR3	0.882659	-0.180071	0.00843827	0.180719
MMP14	0.895054	-0.159954	0.00846007	0.180903
HSPB2	0.875196	-0.192322	0.00850124	0.181501
IL18	0.8921	-0.164722	0.00857474	0.182786
RGMA	0.878564	-0.18678	0.00862683	0.183259
LAMA2	0.880107	-0.184249	0.00863491	0.183259
ROBO1	0.884124	-0.177679	0.00863698	0.183259
PDLIM4	0.887822	-0.171657	0.00877533	0.185612
CHP2	0.866626	-0.206518	0.00878057	0.185612
COL27A1	0.877641	-0.188297	0.00878846	0.185612
FXYD1	0.877974	-0.187751	0.00882125	0.186019
GLT8D2	0.883914	-0.178022	0.00885693	0.186484
ALOX15B	0.902515	-0.147978	0.00887568	0.186593
FOXI1	0.868336	-0.203675	0.00891075	0.187044
RERG	0.886041	-0.174554	0.00897783	0.188103
TRPV4	0.878733	-0.186503	0.00898858	0.188103
SRGN	0.90487	-0.144218	0.00904449	0.188822
ID3	0.901962	-0.148861	0.00905045	0.188822
EVC2	0.870902	-0.199418	0.00914173	0.190436
CFD	0.903023	-0.147165	0.00917479	0.190836
OMD	0.878518	-0.186856	0.00919972	0.190895
SULF1	0.896765	-0.157198	0.00920615	0.190895
ATOH8	0.885633	-0.175218	0.00923078	0.190895
GFRA3	0.871645	-0.198187	0.00923328	0.190895
CAND2	0.876976	-0.18939	0.00933762	0.192762
NEGR1	0.869583	-0.201604	0.00936769	0.193093
CEACAM6	0.875842	-0.191257	0.00938506	0.193161
BDH2	0.883203	-0.179183	0.00940379	0.193256
GRIK5	0.879313	-0.18555	0.00948136	0.194559
ITGB1BP2	0.871641	-0.198193	0.00956621	0.195789
MMRN1	0.873694	-0.194801	0.00956982	0.195789
MR1	0.882696	-0.180012	0.00958485	0.195805
CCL14	0.879208	-0.185724	0.00971656	0.198201
EGR2	0.89374	-0.162073	0.00976108	0.198783
TCEAL5	0.870058	-0.200816	0.00981236	0.198783
WIPF1	0.88504	-0.176185	0.00982189	0.198783
TRPC1	0.877437	-0.188633	0.00982941	0.198783
EVI2B	0.883764	-0.178267	0.00982947	0.198783
COPZ2	0.891549	-0.165614	0.00983198	0.198783
CYTIP	0.876843	-0.18961	0.00986978	0.199253
CDC42EP3	0.894572	-0.16073	0.00989054	0.199379
TLR4	0.882077	-0.181024	0.00996701	0.200626
SLC47A1	0.874611	-0.193286	0.00998291	0.200652
POF1B	0.870551	-0.199999	0.0100423	0.201551
GLIS2	0.888171	-0.171091	0.010073	0.201574
NFATC4	0.885019	-0.17622	0.0100843	0.201574
AMICA1	0.878351	-0.187131	0.0100875	0.201574
MPEG1	0.886894	-0.173166	0.0101573	0.202308
CD2	0.887948	-0.171453	0.01016	0.202308
DIRAS3	0.87662	-0.189977	0.0101685	0.202308
IGF2	0.884595	-0.176912	0.0103101	0.204816
ANO1	0.890661	-0.167051	0.010331	0.204816
ITPRIPL1	0.871215	-0.198899	0.0103393	0.204816
FAM83B	0.868336	-0.203674	0.0104492	0.20642
MYOZ1	0.875687	-0.191513	0.0104503	0.20642
CLCA4	0.864663	-0.20979	0.0104686	0.206485
GSN	0.905238	-0.14363	0.010501	0.206826
GZMK	0.880987	-0.182808	0.010545	0.207395
CXCL13	0.876708	-0.189832	0.01058	0.207655
CADM3	0.874023	-0.194257	0.0105972	0.207655
NTN4	0.898439	-0.154508	0.0106036	0.207655
PCOLCE	0.902258	-0.148388	0.0106209	0.207698
GNG11	0.89341	-0.162605	0.0106474	0.207919
A2M	0.91305	-0.131234	0.0108041	0.210509
ABCB1	0.882589	-0.180187	0.0108107	0.210509
SULF2	0.891509	-0.165679	0.0108416	0.210812
RAB31	0.897674	-0.155736	0.0109055	0.210992
JAM2	0.889468	-0.168986	0.0109149	0.210992
COL7A1	0.892535	-0.16402	0.010918	0.210992
GSTM4	0.887956	-0.17144	0.0109196	0.210992
EPB41L2	0.88645	-0.173889	0.0109357	0.210992
CACNG4	0.892368	-0.164289	0.0109584	0.210992
AFAP1L2	0.887987	-0.17139	0.010985	0.210992
CHST2	0.887513	-0.17216	0.0109853	0.210992
CAPG	0.897709	-0.15568	0.0109892	0.210992
TNFRSF1B	0.895426	-0.159355	0.0112901	0.21587
CLIP4	0.886446	-0.173895	0.0112961	0.21587
BMPER	0.872701	-0.196441	0.0113133	0.21587
ERN2	0.875603	-0.191652	0.0113296	0.21587
GLI3	0.883044	-0.179443	0.0113316	0.21587
COL22A1	0.8831	-0.179352	0.0113472	0.21587
ANXA2	0.904707	-0.144478	0.0113533	0.21587
CA11	0.891189	-0.166197	0.0114324	0.217073
OLFML2A	0.895224	-0.159679	0.0114708	0.217502
LGALS3	0.906133	-0.142205	0.0115321	0.218363
EHBP1L1	0.898616	-0.154223	0.0115481	0.218364
STOM	0.910449	-0.13535	0.0116544	0.220008
ST6GALNAC2	0.879477	-0.185283	0.0116671	0.220008
ARHGAP10	0.890797	-0.166832	0.0117245	0.220787
SLC26A4	0.888091	-0.171221	0.0117587	0.221128
CFL2	0.894249	-0.161251	0.0118675	0.222566
NPR2	0.886925	-0.173117	0.0118676	0.222566
NELL1	0.880583	-0.18347	0.0118967	0.222807
HSD17B13	0.887025	-0.172953	0.0119439	0.223387
GPX8	0.893645	-0.162226	0.0119712	0.223592
GAS7	0.882876	-0.179718	0.012007	0.223956
PRKCDBP	0.898157	-0.154961	0.0120322	0.224123
CST7	0.890426	-0.167433	0.0121113	0.22529
CCR7	0.88208	-0.181019	0.0121759	0.226184
PNMAL1	0.888252	-0.170958	0.0122063	0.226204
PDLIM1	0.905875	-0.142616	0.0122205	0.226204
MRC1	0.879267	-0.185626	0.0122264	0.226204
CYBA	0.900783	-0.150748	0.0122463	0.226268
SMARCD3	0.89248	-0.164108	0.0123054	0.226871
PGC	0.904101	-0.145444	0.012312	0.226871
ST5	0.890299	-0.167638	0.0124302	0.228459
SHROOM4	0.889276	-0.169297	0.0124315	0.228459
FERMT1	0.886623	-0.173607	0.0124661	0.228789
SH3PXD2B	0.890493	-0.167323	0.0124893	0.22891
LSAMP	0.893467	-0.162513	0.0125247	0.229252
VSNL1	0.872482	-0.196802	0.0125947	0.230227
COL8A2	0.891947	-0.16497	0.0126318	0.230348
THSD4	0.895354	-0.15947	0.0126349	0.230348
PPP1R1A	0.879395	-0.185416	0.0126788	0.230842
TMEM45B	1.10907	0.149344	0.0127334	0.231529
CALD1	0.91278	-0.131661	0.0128306	0.232987
CERK	0.891745	-0.165297	0.0129429	0.234717
GIPC2	0.874202	-0.193962	0.0130024	0.235484
CCBE1	0.879084	-0.185927	0.0130641	0.23629
TIMP4	0.884199	-0.177557	0.0131206	0.236999
FLRT2	0.87733	-0.188809	0.0131388	0.237016
ZEB2	0.883274	-0.179067	0.0131822	0.237385
GPM6B	0.89138	-0.165888	0.0131938	0.237385
RRAD	0.888754	-0.170144	0.0132457	0.238006
SLC16A2	0.893413	-0.1626	0.013364	0.239804
RASSF5	0.887636	-0.17196	0.0134066	0.239804
LIF	0.883594	-0.178545	0.013408	0.239804
HLA-DQA1	0.90032	-0.151491	0.0134192	0.239804
PDGFD	0.889447	-0.16902	0.0134331	0.239804
CACNA1D	1.11585	0.158143	0.0134703	0.240156
PLEKHA2	0.895134	-0.159824	0.0135272	0.240857
MT1G	0.915059	-0.128063	0.0136776	0.24322
SPG20	0.895222	-0.159682	0.0137815	0.244751
THBD	0.891867	-0.165099	0.0138014	0.244788
CD52	0.900342	-0.151455	0.0138609	0.24535
DRD1	0.870856	-0.199494	0.0138711	0.24535
CAMK4	0.878815	-0.186369	0.0138867	0.24535
KLF5	0.899356	-0.153036	0.0139482	0.245993
DNAJC15	0.888102	-0.171203	0.0139716	0.245993
MFGE8	0.909161	-0.137393	0.0139872	0.245993
PLCL2	0.883521	-0.178664	0.0140105	0.245993
TBX5	0.874875	-0.192852	0.0140173	0.245993
GDF7	0.882634	-0.180113	0.0140566	0.245993
ITGB3	0.878655	-0.186631	0.0140624	0.245993
ELF4	0.887719	-0.171824	0.014071	0.245993
RHOJ	0.891256	-0.166089	0.0140844	0.245993
FOXF2	0.89052	-0.167279	0.0142329	0.248271
LY6G6D	0.875548	-0.191743	0.0142861	0.248882
TLR2	0.880966	-0.182842	0.0144082	0.250692
CYP4F12	0.879029	-0.186017	0.0145275	0.252447
NLRP1	0.884948	-0.176335	0.0145948	0.253297
SELL	0.885021	-0.176216	0.0147476	0.255625
TMEM132C	0.875732	-0.191439	0.0147982	0.255859
CDH11	0.896768	-0.157194	0.0147984	0.255859
DPYS	0.878622	-0.186686	0.0148368	0.256201
HGF	0.879323	-0.185535	0.0149544	0.257795
COL6A2	0.912271	-0.132465	0.0149667	0.257795
SERP2	0.885767	-0.175001	0.0150365	0.258281
WNT3A	0.877823	-0.187998	0.0150375	0.258281
SLC45A2	1.12642	0.171745	0.0150513	0.258281
KRT16	0.883645	-0.178461	0.015109	0.258752
MITF	0.888263	-0.170941	0.0151336	0.258752
MYOZ3	0.882686	-0.180028	0.0151506	0.258752
DLX1	1.10921	0.149528	0.0151542	0.258752
CACNA1H	0.901937	-0.148901	0.0152398	0.259408
FBLN2	0.902917	-0.147335	0.0152429	0.259408
KCNJ3	0.876684	-0.189872	0.0152493	0.259408
CSF1R	0.902428	-0.148116	0.0154157	0.261914
KCTD17	0.893119	-0.163075	0.015436	0.261934
MRAP2	0.889882	-0.168313	0.015489	0.26251
CKMT2	0.88717	-0.172718	0.0156905	0.265596
MCC	0.894811	-0.160346	0.0157181	0.265737
NRK	0.877133	-0.189133	0.0157731	0.266339
HOXC4	1.12132	0.165198	0.0157927	0.266342
PAK3	0.877797	-0.18804	0.0158758	0.26741
DUSP26	0.884583	-0.176931	0.0159117	0.26741
TLR3	0.885117	-0.176061	0.0159248	0.26741
PDE4A	0.890301	-0.167635	0.015934	0.26741
VIT	0.878467	-0.186939	0.0160657	0.269291
SLC7A4	0.889332	-0.169206	0.016095	0.269454
GZMA	0.892249	-0.164482	0.0161772	0.270499
PTH1R	0.881635	-0.181746	0.016219	0.270869
CHST11	0.889213	-0.169399	0.0162521	0.271092
MARVELD1	0.901951	-0.14888	0.0163563	0.271735
CAP2	0.901901	-0.14896	0.0163573	0.271735
NRG2	0.88003	-0.184376	0.016366	0.271735
ANKRD34B	1.13436	0.181877	0.0163698	0.271735
MSN	0.910792	-0.134806	0.0164404	0.272304
SPIB	0.880056	-0.184333	0.0164844	0.272304
RARG	0.89173	-0.165322	0.0164962	0.272304
VANGL2	0.899176	-0.153325	0.0165014	0.272304
RGL1	0.901116	-0.150215	0.0165033	0.272304
MAN1A1	0.899519	-0.152774	0.0165231	0.272304
CARD16	0.884671	-0.176787	0.0165904	0.272764
MBNL2	0.903124	-0.147004	0.0165961	0.272764
DPYD	0.894296	-0.161176	0.0166106	0.272764
UBE2C	1.11731	0.160029	0.0166494	0.273075
TIMP3	0.898243	-0.154823	0.016705	0.273659
CLEC2B	0.886238	-0.174234	0.0168484	0.27568
PPFIA2	1.13293	0.180061	0.0168724	0.275744
GSTM3	0.905192	-0.143705	0.0169104	0.275806
PLEKHO2	0.902205	-0.148473	0.0169228	0.275806
DIO3	0.881375	-0.182172	0.0169365	0.275806
BDKRB2	0.885767	-0.175	0.0169945	0.276123
EMP1	0.908074	-0.139118	0.0169962	0.276123
LGALS1	0.920171	-0.120027	0.0172456	0.279844
SCN2B	0.878958	-0.186135	0.0173444	0.280876
CTSK	0.90633	-0.141892	0.0173501	0.280876
CACNA2D3	0.878849	-0.186312	0.0175037	0.282729
ECM2	0.891909	-0.165032	0.0175058	0.282729
CD79B	0.890236	-0.16774	0.0175659	0.283366
RASD2	0.902004	-0.148795	0.0175936	0.28348
KIAA1755	0.885721	-0.175076	0.0176722	0.284413
TPSB2	0.903455	-0.146476	0.0178216	0.286481
HRH2	0.878139	-0.187479	0.0179513	0.288054
BEND5	0.889387	-0.169116	0.0179614	0.288054
TBX4	0.881518	-0.181938	0.0179921	0.288209
SEMA3D	0.885179	-0.175958	0.018046	0.288735
AKR1B1	0.90319	-0.146898	0.0181565	0.290166
PHYHD1	0.904824	-0.144291	0.0182303	0.291007
TLR1	0.87743	-0.188644	0.0182614	0.291164
TSHZ3	0.898286	-0.154754	0.0183592	0.292384
COL4A2	0.911272	-0.134047	0.0183904	0.292542
MSLN	0.884939	-0.176349	0.0184608	0.293322
HOXC6	1.11286	0.154272	0.0185471	0.294353
ECM1	0.897845	-0.155462	0.0185803	0.294392
STEAP3	0.897255	-0.15641	0.0185925	0.294392
SLC7A3	0.888952	-0.169822	0.0186946	0.295668
IL2RB	0.890664	-0.167046	0.0187261	0.295825
RSPO1	0.884394	-0.17724	0.0187501	0.295863
CD8A	0.893975	-0.161693	0.01882	0.296626
KCNN2	1.10352	0.142113	0.0188563	0.296856
LTBP1	0.905801	-0.142735	0.0188866	0.296994
NCKAP1L	0.889917	-0.168258	0.0189165	0.297123
IL34	0.894159	-0.161396	0.0189604	0.297472
ETNK2	0.893186	-0.162967	0.0190565	0.298639
SAMD4A	0.89281	-0.163574	0.0191107	0.298702
DBNDD2	0.893148	-0.163029	0.0191464	0.298702
KLHL13	0.887828	-0.171648	0.0191509	0.298702
PTPLA	0.894366	-0.161062	0.019191	0.298702
FZD10	0.889573	-0.168814	0.019197	0.298702
F13A1	0.893219	-0.162914	0.0192105	0.298702
DNAH8	1.12678	0.172205	0.0192128	0.298702
HTRA3	0.900109	-0.151829	0.0192786	0.299385
ABCG2	0.890288	-0.167657	0.0193464	0.300098
MAML2	0.896859	-0.157046	0.0193713	0.300147
GPR161	0.89461	-0.160669	0.0194142	0.300472
SCG5	0.887999	-0.171371	0.0194423	0.300568
IFFO1	0.891107	-0.166329	0.0194974	0.301081
KLK12	1.11397	0.155706	0.0195488	0.301389
PTCHD1	0.879636	-0.185021	0.0195824	0.301389
MYOC	0.884765	-0.176634	0.0196065	0.301389
SOSTDC1	0.880891	-0.182964	0.0196501	0.301389
SOX2	0.88987	-0.168333	0.019663	0.301389
SLC38A5	0.887206	-0.172658	0.0196732	0.301389
THBS1	0.912279	-0.132454	0.019688	0.301389
TGFBR2	0.910133	-0.135851	0.0196975	0.301389
LPHN2	0.907295	-0.140357	0.019715	0.301389
HMCN1	0.885286	-0.175784	0.0198291	0.302638
LDHB	0.916436	-0.125894	0.0198471	0.302638
CLDN5	0.902486	-0.148023	0.0198696	0.302638
PDLIM3	0.909087	-0.13751	0.0198945	0.302638
SLC2A3	0.905879	-0.14261	0.019917	0.302638
CXCR4	0.90705	-0.140746	0.019952	0.302638
CSF1	0.899585	-0.152668	0.0199596	0.302638
SEMA3A	0.879557	-0.185151	0.0199731	0.302638
RNASE4	0.898264	-0.154789	0.0200113	0.302883
RDH16	0.892789	-0.163609	0.0200797	0.303584
TUBB6	0.907931	-0.139345	0.0201912	0.304657
SERPINF2	0.902158	-0.148547	0.0201951	0.304657
AVPI1	0.906528	-0.141576	0.0202694	0.305126
ABCC3	0.891941	-0.16498	0.0202706	0.305126
CD79A	0.891413	-0.165834	0.0204985	0.307494
GRPR	1.12453	0.169328	0.020536	0.307494
EPHB6	0.90534	-0.143469	0.0205402	0.307494
ARID5A	0.901929	-0.148914	0.0206065	0.307494
PPAPDC1A	1.12151	0.165446	0.0206086	0.307494
PDE2A	0.891006	-0.166494	0.0206491	0.307494
PEX10	1.0994	0.13672	0.0206564	0.307494
SYNE1	0.890506	-0.167302	0.0206658	0.307494
SOX17	0.891972	-0.16493	0.0206733	0.307494
RGS7BP	0.885338	-0.1757	0.0206741	0.307494
CNTFR	0.889723	-0.168572	0.0206743	0.307494
HFE	0.889791	-0.168461	0.0207072	0.307649
HPSE2	0.893628	-0.162253	0.0207419	0.307824
DPYSL2	0.90822	-0.138886	0.0207638	0.307824
HAPLN3	0.891619	-0.165501	0.0208048	0.3081
WISP2	0.890576	-0.16719	0.0210237	0.311006
CALML3	0.886719	-0.173452	0.0210471	0.311017
TPM1	0.916834	-0.125268	0.0211224	0.311794
FAT2	0.88366	-0.178436	0.0211567	0.31185
WIPF3	0.890125	-0.16792	0.0211717	0.31185
SERPINB9	0.901341	-0.149855	0.0212022	0.311966
GAS6	0.910156	-0.135815	0.0212696	0.312622
MFAP2	0.896843	-0.157073	0.0213576	0.313581
BNC2	0.885679	-0.175144	0.0214083	0.313744
AIF1	0.904967	-0.144063	0.0214366	0.313744
ESR1	0.893932	-0.161762	0.0214373	0.313744
WNT2	0.889645	-0.168698	0.0215346	0.314522
LTBP2	0.90617	-0.142146	0.0215363	0.314522
RPE65	0.875013	-0.192623	0.0217001	0.316577
ATF3	0.907833	-0.139501	0.0217489	0.316916
ST6GALNAC4	0.897758	-0.155601	0.0217791	0.316916
COL5A1	0.907159	-0.140572	0.0217961	0.316916
HRASLS5	0.88076	-0.183179	0.0218236	0.316916
NFASC	0.89171	-0.165354	0.0218388	0.316916
SLFN11	0.89619	-0.158123	0.021889	0.317309
COL9A1	0.884581	-0.176934	0.022011	0.318741
SERPINA5	0.883973	-0.177926	0.02209	0.319549
CXCL3	0.88702	-0.172962	0.022157	0.320181
CSF3	0.885215	-0.175901	0.0222064	0.320327
EDN1	0.898996	-0.153614	0.0222138	0.320327
ALOX5AP	0.902357	-0.14823	0.0223619	0.322124
HOXB2	0.893876	-0.161854	0.0224075	0.32216
FYB	0.891253	-0.166092	0.0224113	0.32216
BST2	0.912928	-0.131427	0.0225031	0.32314
ARL4C	0.901537	-0.149541	0.0226243	0.323536
GCNT4	0.880267	-0.183987	0.0226279	0.323536
ADAMTSL3	0.893471	-0.162508	0.0226443	0.323536
IL1B	0.886908	-0.173144	0.0226461	0.323536
PCDH8	0.885211	-0.175907	0.022671	0.323536
RUNX1	0.898426	-0.154529	0.0226941	0.323536
COL21A1	0.884812	-0.176556	0.0226956	0.323536
NHS	0.887449	-0.172263	0.0227259	0.323633
KIFC3	0.895195	-0.159727	0.0228313	0.324797
ANXA1	0.917519	-0.12419	0.0228602	0.324871
AHR	0.907734	-0.139659	0.0230703	0.327207
SIX2	0.893615	-0.162275	0.0230723	0.327207
PDGFRB	0.912605	-0.131937	0.0231056	0.327342
GATA5	0.891429	-0.165809	0.0232178	0.327801
LTB	0.900929	-0.150515	0.0232263	0.327801
ANTXR1	0.908966	-0.137702	0.0232449	0.327801
CRISP3	1.10421	0.143021	0.0232517	0.327801
SGCE	0.905267	-0.143585	0.0232599	0.327801
AGPAT4	0.886925	-0.173116	0.0232813	0.327801
EBF1	0.894108	-0.161479	0.0233267	0.328104
PLAU	0.901026	-0.150359	0.0234934	0.33011
SRL	0.89776	-0.155598	0.0236033	0.331046
EMCN	0.89618	-0.15814	0.0236082	0.331046
SSTR2	0.891803	-0.165204	0.0236652	0.331506
STOX2	0.888027	-0.171325	0.0237051	0.331726
G0S2	0.90155	-0.149521	0.0237974	0.332148
PSCA	0.911566	-0.133581	0.0237978	0.332148
SOX7	0.898994	-0.153616	0.0238155	0.332148
SERPINB3	0.878145	-0.187469	0.0238449	0.332148
SCN4B	0.892482	-0.164105	0.0238562	0.332148
CORO1A	0.903669	-0.146134	0.0239194	0.332691
TMEM158	0.911723	-0.133332	0.0239662	0.333004
IL2RG	0.898918	-0.153739	0.0240473	0.333793
PRSS12	0.886214	-0.174273	0.0240832	0.333954
LRRK2	0.883315	-0.178999	0.0241371	0.334318
CYBB	0.902485	-0.148025	0.0241582	0.334318
SPATA18	0.893551	-0.162377	0.0242915	0.335824
ADAMTS1	0.911202	-0.134157	0.0243198	0.335877
CD53	0.905607	-0.143043	0.0243659	0.336176
PRDM6	0.889025	-0.169705	0.0244483	0.336974
RAC2	0.907879	-0.139429	0.0244746	0.336998
HIC1	0.895655	-0.158985	0.0245922	0.338278
AREG	0.88984	-0.168383	0.0247252	0.339482
CD1E	0.88722	-0.172637	0.0247324	0.339482
RBPMS2	0.909927	-0.136177	0.0247539	0.339482
ZNF711	0.884553	-0.176979	0.0249169	0.341377
NOSTRIN	0.899509	-0.152791	0.0249641	0.341538
DOK4	0.900711	-0.150863	0.025	0.341538
SLC12A4	0.906296	-0.141946	0.0250033	0.341538
NETO2	1.11293	0.154365	0.0251392	0.343053
HPN	1.08518	0.117932	0.0252526	0.344258
GPSM3	0.904628	-0.144604	0.0252947	0.34449
CRISPLD2	0.918668	-0.122385	0.0253761	0.345255
ZNF154	0.888181	-0.171075	0.0255366	0.347095
KSR1	0.888762	-0.17013	0.0255853	0.347413
CCR5	0.890654	-0.167063	0.0256536	0.347687
PLA2G4D	0.887648	-0.171941	0.0256561	0.347687
FAIM3	0.899402	-0.152961	0.025758	0.348481
EFNB1	0.904694	-0.144499	0.0257756	0.348481
BCL2	0.901541	-0.149536	0.0257909	0.348481
CAMK1G	0.889987	-0.168144	0.0258259	0.348612
BMP5	0.886288	-0.174152	0.0258769	0.34883
GJC1	0.91029	-0.135601	0.0258929	0.34883
DAPP1	0.894828	-0.160318	0.0259305	0.348839
FEZ1	0.90033	-0.151474	0.0259444	0.348839
CLIC3	0.895013	-0.16002	0.0260121	0.349407
RNF175	0.884833	-0.176523	0.0260941	0.350165
LXN	0.911418	-0.133815	0.0262598	0.351861
SEMA5A	0.896707	-0.157292	0.0263105	0.351861
AQP1	0.913478	-0.130559	0.0263471	0.351861
TMEM47	0.913236	-0.13094	0.0263692	0.351861
RGS11	1.10555	0.144761	0.0263924	0.351861
NNMT	0.909385	-0.137037	0.0264021	0.351861
CACNA1C	0.895695	-0.15892	0.0264181	0.351861
ETV5	0.897504	-0.156009	0.0264254	0.351861
TNNI2	0.891244	-0.166107	0.0265456	0.353118
IL10RA	0.898304	-0.154725	0.0266296	0.353892
EVI2A	0.891376	-0.165894	0.0267641	0.355179
L1CAM	0.888256	-0.170953	0.0267781	0.355179
TNXB	0.895059	-0.159946	0.0269049	0.356192
ADAMTS10	0.893311	-0.162765	0.0269202	0.356192
KCNH2	0.901187	-0.150102	0.0269323	0.356192
NKD1	0.89461	-0.160669	0.0270853	0.35787
PPAP2B	0.916482	-0.125822	0.0272103	0.358381
HCLS1	0.906772	-0.141188	0.0272114	0.358381
CD7	0.899681	-0.152515	0.0272403	0.358381
TRPV2	0.899055	-0.153518	0.0272527	0.358381
NBL1	0.922224	-0.11681	0.0272545	0.358381
KLF2	0.916506	-0.125783	0.0273193	0.35889
NID2	0.892986	-0.163291	0.0273851	0.359136
IGSF1	0.882948	-0.1796	0.0273904	0.359136
LONRF3	0.885344	-0.17569	0.0274835	0.360014
CXCL12	0.906859	-0.141051	0.0275723	0.360831
ADAMTS9	0.89755	-0.155935	0.0276406	0.361382
HLA-DPB1	0.917305	-0.124527	0.0277586	0.362579
MGP	0.928453	-0.1071	0.0278177	0.362846
HSD17B6	0.915691	-0.127067	0.0278319	0.362846
TNNC2	0.893808	-0.161963	0.0279489	0.363638
ELN	0.911965	-0.132949	0.0279948	0.363638
GPM6A	0.888725	-0.170192	0.0279968	0.363638
SERTAD4	0.896596	-0.15747	0.0279987	0.363638
HLA-DQA2	0.902203	-0.148477	0.0283215	0.367484
DYSF	0.900265	-0.151578	0.0284308	0.368554
EPB41L3	0.898145	-0.15498	0.0285838	0.370187
PLEKHA4	0.908544	-0.138372	0.0286113	0.370194
VAMP5	0.916993	-0.125017	0.0287262	0.371124
PRKCQ	0.889574	-0.168813	0.0287437	0.371124
RGS1	0.911858	-0.133119	0.0287643	0.371124
TRIP6	0.914657	-0.128697	0.0289238	0.3725
LST1	0.900508	-0.151189	0.0289252	0.3725
FOLH1	1.08085	0.112166	0.0289872	0.372699
CTTNBP2	0.889865	-0.168342	0.0290402	0.372699
HSPB3	0.886474	-0.173849	0.0290427	0.372699
TIMP1	0.928561	-0.106932	0.029165	0.372699
MMP19	0.893551	-0.162378	0.0291742	0.372699
DSC3	0.906137	-0.142199	0.0291882	0.372699
CD74	0.928379	-0.107214	0.0292468	0.372699
TGM1	0.891231	-0.166129	0.029275	0.372699
LDB2	0.906579	-0.141496	0.0292881	0.372699
ZFP36L2	0.92058	-0.119385	0.0293043	0.372699
CCR2	0.888262	-0.170942	0.029334	0.372699
NKD2	0.898225	-0.154852	0.0293354	0.372699
FAT3	0.895303	-0.159552	0.02935	0.372699
VIPR2	0.90151	-0.149584	0.0293555	0.372699
KCNIP3	0.891021	-0.166468	0.0293625	0.372699
NPY	1.0748	0.104073	0.029375	0.372699
PRF1	0.898112	-0.155032	0.0295456	0.374517
ANGPTL2	0.911856	-0.133122	0.0298345	0.377831
ALDH1L2	0.888986	-0.169768	0.0299008	0.378321
FOXD1	1.1113	0.152245	0.0299918	0.379123
SERPINE1	0.91136	-0.133907	0.0300556	0.37958
BCL11A	0.894109	-0.161478	0.0302791	0.382051
WNT6	0.894333	-0.161116	0.0304299	0.383558
CHL1	0.891716	-0.165344	0.0304544	0.383558
TNFAIP3	0.909096	-0.137496	0.0305192	0.384021
HLA-DPA1	0.922177	-0.116885	0.0305825	0.384465
VAV1	0.897279	-0.156372	0.0309054	0.38817
CYP2S1	0.894317	-0.161142	0.0309876	0.388846
FGR	0.901376	-0.149799	0.0310329	0.389059
MEOX1	0.897801	-0.155532	0.0310895	0.389413
FBXL22	0.900087	-0.151864	0.031283	0.391304
ZFP36	0.927659	-0.108334	0.0312975	0.391304
DYNC1I1	0.899328	-0.15308	0.0314054	0.392071
IL13RA2	0.893817	-0.161948	0.0314338	0.392071
CD37	0.903155	-0.146954	0.0314445	0.392071
KIAA0101	1.10791	0.147836	0.0315035	0.392208
ITM2A	0.90803	-0.139189	0.0315126	0.392208
GALM	0.913779	-0.130083	0.0316995	0.394177
SAMD9L	0.897096	-0.156666	0.0317549	0.394509
GPX7	0.906966	-0.14088	0.031831	0.394712
FAM153B	0.89532	-0.159525	0.0318456	0.394712
FOXB2	1.11678	0.159343	0.0318576	0.394712
ADAM2	1.11906	0.162287	0.0319399	0.395061
ADAM7	1.12562	0.170714	0.0319433	0.395061
GJC2	0.899462	-0.152866	0.0320109	0.395427
SLC43A3	0.899707	-0.152473	0.0320333	0.395427
SCGB2A1	0.904639	-0.144586	0.0320766	0.395427
SUSD3	0.896782	-0.157171	0.0321031	0.395427
DOC2B	0.897455	-0.156088	0.0321169	0.395427
CA14	0.888606	-0.170385	0.0321833	0.395668
SYNC	0.894338	-0.161108	0.0321942	0.395668
LIX1	0.894796	-0.16037	0.0323631	0.397389
NKG7	0.906287	-0.141959	0.0324195	0.397725
DIO2	0.907811	-0.139536	0.0325897	0.399431
MT1E	0.922774	-0.115951	0.0326349	0.399431
PRSS21	0.897856	-0.155444	0.0326458	0.399431
IL17RE	0.901022	-0.150366	0.0327444	0.40028
GLB1L3	0.909109	-0.137474	0.0328191	0.400592
SASH3	0.902384	-0.148187	0.0328283	0.400592
BCHE	0.893089	-0.163124	0.0328914	0.401007
KLK1	0.901256	-0.149991	0.0329744	0.401477
CD96	0.893774	-0.162019	0.0329885	0.401477
ACTN2	0.888944	-0.169835	0.0330355	0.401693
CCDC89	0.890962	-0.166565	0.0331201	0.402365
CORO2B	0.892884	-0.163455	0.0332142	0.403152
FAM26F	0.900194	-0.151692	0.0334906	0.406056
TAGAP	0.894356	-0.161079	0.0335126	0.406056
SLC40A1	0.917396	-0.124383	0.0335502	0.406152
TGFBI	0.917186	-0.124714	0.0336966	0.407566
VNN2	0.894326	-0.161127	0.0337307	0.407619
ITGB8	0.904184	-0.145312	0.0338643	0.408574
CLEC3B	0.910032	-0.13601	0.0338735	0.408574
TGFB2	0.906552	-0.141538	0.033899	0.408574
NKAPL	0.885574	-0.175316	0.0339955	0.409377
TMTC1	0.903037	-0.147143	0.0340734	0.409956
LGI3	0.890287	-0.167658	0.0341389	0.410384
ANK2	0.892492	-0.164089	0.0341958	0.410385
CCDC78	1.11176	0.152843	0.0341988	0.410385
NTRK2	0.892259	-0.164465	0.0344337	0.412844
OSR1	0.902431	-0.148111	0.034562	0.413417
SH3PXD2A	0.912131	-0.132686	0.0345978	0.413417
IER5	0.908749	-0.138046	0.0346015	0.413417
ACTN1	0.923734	-0.114451	0.0346316	0.413417
FOXQ1	0.904845	-0.144258	0.0346321	0.413417
PAQR8	0.908664	-0.138181	0.034689	0.413568
SLN	0.890051	-0.168039	0.0347094	0.413568
RHPN1	1.09454	0.130324	0.0347352	0.413568
P2RY13	0.89367	-0.162187	0.0348032	0.414019
FGD5	0.902647	-0.147766	0.0350725	0.416862
TRPC6	0.890097	-0.167965	0.0351633	0.416971
CMYA5	0.89624	-0.158042	0.0351663	0.416971
CCL20	0.893977	-0.161691	0.0351728	0.416971
COL9A2	1.0839	0.116227	0.0352768	0.417843
CTSW	0.900437	-0.151302	0.0353079	0.41785
P2RY2	0.891719	-0.165339	0.0353459	0.41794
LCP2	0.902322	-0.148286	0.0355305	0.419761
IRF8	0.905676	-0.142932	0.0355873	0.42003
B3GNT9	0.905989	-0.142434	0.0356145	0.42003
CNN2	0.920125	-0.120099	0.0356822	0.420164
ZNF385D	0.895115	-0.159855	0.035687	0.420164
GPC3	0.905385	-0.143397	0.0357867	0.42086
ITGAL	0.901775	-0.14916	0.0358115	0.42086
ANG	0.919291	-0.121406	0.0358456	0.42086
RASL11B	0.901498	-0.149604	0.0358864	0.42086
ELAVL2	1.1181	0.161052	0.0358994	0.42086
SELPLG	0.905974	-0.142458	0.036047	0.42223
LGALS9	0.90563	-0.143006	0.0361034	0.42253
SPSB1	0.912899	-0.131474	0.036143	0.422537
FHL3	0.913066	-0.131209	0.0361901	0.422537
SAMD5	1.09446	0.130218	0.0361963	0.422537
LPCAT2	0.901978	-0.148836	0.0362318	0.422592
CCDC88A	0.895233	-0.159665	0.0364668	0.424971
SNAI1	0.898386	-0.154592	0.0365161	0.425185
FUT2	0.904828	-0.144284	0.0365919	0.425707
KANK4	0.893937	-0.161755	0.0366633	0.426176
HVCN1	0.899724	-0.152446	0.0367478	0.426797
S100A3	0.892729	-0.163705	0.0367843	0.426859
MNDA	0.900215	-0.151659	0.0368979	0.427816
SERPINA3	0.914767	-0.128524	0.037057	0.429298
TCF4	0.9079	-0.139394	0.0371259	0.429733
CYYR1	0.90892	-0.137775	0.0372082	0.430207
GLI1	0.898863	-0.153827	0.0372294	0.430207
CTSS	0.915916	-0.126712	0.0373098	0.430479
ALPL	0.908566	-0.138337	0.0373157	0.430479
MS4A6A	0.910625	-0.135072	0.0373907	0.430982
TMOD1	0.906091	-0.142272	0.0375171	0.43157
RFTN1	0.913162	-0.131057	0.0375222	0.43157
MFAP5	0.900767	-0.150774	0.0375361	0.43157
MYH3	0.899235	-0.153229	0.0375755	0.431662
MTMR11	0.901318	-0.149891	0.0376337	0.43197
HCK	0.906472	-0.141666	0.037685	0.432197
PLEK	0.905874	-0.142617	0.0377563	0.432653
CCL4	0.901297	-0.149926	0.0378007	0.4328
CRIP3	0.897275	-0.156377	0.037852	0.433027
RNASE6	0.911856	-0.133122	0.0379882	0.433973
STAB1	0.908672	-0.138169	0.0380142	0.433973
SLC46A3	0.905056	-0.143921	0.0380295	0.433973
CLEC3A	0.890111	-0.167942	0.0380711	0.434086
GZMH	0.901927	-0.148917	0.0381127	0.4342
PHLDB1	0.910407	-0.135416	0.0382097	0.434944
CDH2	0.89882	-0.153896	0.0382977	0.435436
CD27	0.903392	-0.146576	0.0383164	0.435436
NUDT10	0.910566	-0.135164	0.0384719	0.436842
KLK14	1.10371	0.142359	0.0385587	0.437466
TOP2A	1.10264	0.140965	0.0386085	0.43767
CHAD	0.892853	-0.163505	0.0386413	0.43768
RASIP1	0.908379	-0.138634	0.0387049	0.438039
PYGL	0.912869	-0.131521	0.0388793	0.439641
HAS2	0.892086	-0.164745	0.0389282	0.439641
PLAC8	0.895985	-0.158454	0.0389461	0.439641
CD247	0.900347	-0.151446	0.0389746	0.439641
TMEM45A	0.899836	-0.152266	0.0390712	0.440369
SCNN1G	0.907312	-0.140329	0.0391801	0.441234
GMFG	0.912906	-0.131462	0.0392565	0.441677
ZFP36L1	0.924903	-0.112627	0.0392976	0.441677
FGFRL1	1.08436	0.116842	0.0393159	0.441677
SVEP1	0.899254	-0.1532	0.039385	0.442073
ALDH3A1	0.894167	-0.161384	0.039444	0.442073
DZIP1	0.904924	-0.144131	0.0394478	0.442073
MSC	0.901355	-0.149833	0.0394967	0.44226
IL27RA	0.908586	-0.138305	0.0396977	0.444074
LCAT	0.906723	-0.141266	0.0397239	0.444074
RASGRF2	0.896863	-0.157041	0.0397558	0.444074
KLF10	0.914596	-0.128794	0.0398293	0.444533
SH3BGRL	0.924265	-0.113622	0.039957	0.445597
EFNB3	0.901796	-0.149126	0.0401382	0.447254
AMACR	1.07976	0.110706	0.0402089	0.447678
CPXM2	0.913944	-0.129823	0.0403897	0.449328
ACP5	0.916797	-0.125326	0.0404243	0.449349
FBXO2	0.910089	-0.13592	0.0405491	0.450088
PPIC	0.917882	-0.123619	0.0405564	0.450088
DNASE2B	1.09352	0.128986	0.0406978	0.451292
ITGA2	0.909504	-0.136848	0.0407764	0.45175
FLI1	0.903112	-0.147024	0.0408049	0.45175
CD4	0.909063	-0.137548	0.0409248	0.452712
APLN	1.09945	0.136788	0.0409719	0.452868
ADAMTSL4	0.900337	-0.151463	0.0410127	0.452954
ANP32E	0.910044	-0.135992	0.0410926	0.453472
FHL5	0.893849	-0.161898	0.0412212	0.454526
BCL2A1	0.899933	-0.152111	0.041296	0.454985
ATRNL1	0.895129	-0.159833	0.0413375	0.455077
TMEM37	0.902147	-0.148566	0.041508	0.456588
GPR133	0.896984	-0.156845	0.0415629	0.45681
RIMS3	0.902546	-0.147928	0.0416184	0.45681
KIF4A	1.11085	0.151662	0.041628	0.45681
VIM	0.928948	-0.10633	0.0416734	0.456943
LAPTM5	0.92173	-0.117585	0.0417477	0.45716
EPHB1	0.894318	-0.16114	0.041787	0.45716
CCDC136	0.907664	-0.13977	0.0417956	0.45716
ELTD1	0.908626	-0.138242	0.0418264	0.45716
RBM38	0.914976	-0.128194	0.0419319	0.457949
PYCARD	0.912458	-0.13217	0.0420155	0.458177
CSF2RB	0.902382	-0.14819	0.0420196	0.458177
IQCA1	0.891794	-0.165217	0.0421319	0.458949
LY96	0.9081	-0.139076	0.0421573	0.458949
CALCRL	0.907057	-0.140735	0.0422399	0.459485
GGT5	0.913643	-0.130298	0.0423183	0.459973
RIN3	0.906047	-0.142342	0.0423979	0.460473
SLC18A2	0.895909	-0.158577	0.0424535	0.460493
LGALS2	0.902994	-0.147212	0.0424886	0.460493
RNF39	0.908645	-0.138211	0.0425429	0.460493
S1PR3	0.913522	-0.130489	0.0425493	0.460493
BIRC5	1.1026	0.140906	0.0425674	0.460493
TCN2	0.91333	-0.130792	0.0426635	0.461169
RARB	0.908852	-0.137882	0.042807	0.462356
TUBA4A	0.916313	-0.126088	0.0428453	0.462405
CD14	0.921792	-0.117487	0.0429795	0.46349
SFXN3	0.915779	-0.126929	0.0430411	0.46379
IGF2BP2	0.899601	-0.152642	0.0431335	0.464421
CD93	0.917468	-0.12427	0.0432628	0.465395
HLA-DQB2	0.909009	-0.137634	0.0432918	0.465395
SCGB1D2	0.910613	-0.13509	0.0433535	0.465449
ARHGEF2	0.914475	-0.128984	0.0433646	0.465449
TMEM40	0.896322	-0.15791	0.0435027	0.466334
LYZ	0.925643	-0.111473	0.043515	0.466334
GALNT5	0.894969	-0.16009	0.0436373	0.46728
RNF128	0.899281	-0.153156	0.0437225	0.467827
DLC1	0.90415	-0.145366	0.043885	0.4692
CPNE7	1.09986	0.137323	0.0439262	0.469276
LY6D	0.896274	-0.157988	0.0440658	0.470224
AQP5	0.894908	-0.160188	0.0441148	0.470224
RRM2	1.10308	0.141538	0.0441178	0.470224
PNMAL2	0.897854	-0.155448	0.0441753	0.470265
PITPNC1	0.909851	-0.136297	0.0441901	0.470265
SP8	0.908498	-0.138445	0.0443156	0.470996
CTSB	0.930399	-0.104079	0.0443274	0.470996
IFITM1	0.926936	-0.109458	0.0444368	0.471793
GLRB	0.90515	-0.143771	0.0445067	0.472019
REM1	0.903097	-0.147048	0.0445352	0.472019
DIRAS2	1.11352	0.155126	0.0445612	0.472019
EID3	0.902156	-0.148552	0.0446094	0.472165
CPAMD8	0.913365	-0.130737	0.044759	0.473383
SLAMF6	0.903755	-0.145997	0.0448456	0.473934
PTGES	0.921002	-0.118723	0.0449916	0.475111
CCL22	0.911933	-0.133001	0.0450889	0.475772
PLP2	0.923029	-0.115553	0.0451817	0.476386
PBK	1.11175	0.152834	0.0452469	0.476707
STX19	1.08608	0.119131	0.0453029	0.476931
TSHZ2	0.908696	-0.138131	0.0454422	0.478031
GLI2	0.900516	-0.151177	0.0455588	0.47889
ADCY3	0.916264	-0.126165	0.0457304	0.480327
EPSTI1	0.902459	-0.148067	0.0457735	0.480412
PLXDC2	0.916221	-0.126232	0.0458589	0.480941
C1QA	0.922495	-0.116387	0.04597	0.481738
CLDN10	0.896142	-0.158201	0.0460117	0.481807
HCST	0.91324	-0.130935	0.0462347	0.483773
ELANE	0.90007	-0.15189	0.0463342	0.484444
FGFR1	0.914705	-0.128622	0.046477	0.48536
SSPO	1.10553	0.144743	0.0465183	0.48536
LY86	0.909762	-0.136439	0.0465402	0.48536
CSF2RA	0.904346	-0.145052	0.0465631	0.48536
PLA2G4A	0.907098	-0.14067	0.0467172	0.486259
LGI4	0.906046	-0.142344	0.0467203	0.486259
PLEKHO1	0.91803	-0.123386	0.0469092	0.487349
BTG2	0.930544	-0.103853	0.0469206	0.487349
COL1A2	0.929682	-0.10519	0.0469315	0.487349
S1PR5	0.902235	-0.148425	0.0470398	0.487917
UBA7	0.919361	-0.121296	0.0470573	0.487917
PLEKHG3	0.91118	-0.134192	0.0471768	0.488787
ASCL2	0.904663	-0.144547	0.0473709	0.490428
NDRG2	0.92287	-0.115801	0.0476087	0.492263
PLCD3	0.914394	-0.129112	0.0476199	0.492263
FCGBP	0.907572	-0.139916	0.0477204	0.492931
HIST3H2A	1.07747	0.107645	0.0477648	0.493019
TMSB15A	1.07614	0.105869	0.0478286	0.493307
DSE	0.905983	-0.142445	0.0479511	0.494199
LSP1	0.913682	-0.130235	0.0480012	0.494344
RPL39L	0.914328	-0.129216	0.04818	0.495813
MDH1B	1.10829	0.148333	0.048499	0.498653
SLC15A2	0.92019	-0.119996	0.0485286	0.498653
ANGPTL7	0.900189	-0.151701	0.0486348	0.498902
TNNT3	0.899246	-0.153212	0.048654	0.498902
UBE2T	1.09412	0.129768	0.0487166	0.498902
AVPR1A	0.898716	-0.154063	0.0487883	0.498902
ZNF804A	0.896108	-0.158255	0.0488061	0.498902
VILL	0.90957	-0.136744	0.0488341	0.498902
GPR126	0.903339	-0.146661	0.0488512	0.498902
CDC20	1.09488	0.130778	0.0488766	0.498902
TPX2	1.09838	0.135373	0.0488799	0.498902
FOLR2	0.913629	-0.13032	0.0490243	0.500004
CCDC68	0.905325	-0.143492	0.0491871	0.501292
MT1H	0.916229	-0.126219	0.0492487	0.501509
NKX2-3	1.104	0.142742	0.0492814	0.501509
PGF	0.905773	-0.142778	0.0493617	0.501954
FILIP1	0.90025	-0.151602	0.0494285	0.502261
GPR158	1.10738	0.147144	0.0496243	0.503877
UST	0.912499	-0.132105	0.0497529	0.50481
KCNB1	0.902137	-0.148581	0.0498132	0.505049
TNFAIP8L2	0.905371	-0.143419	0.0499842	0.506409
PRICKLE1	0.908868	-0.137857	0.0501562	0.507667
HLA-F	0.923248	-0.115209	0.0501824	0.507667
MACC1	0.903775	-0.145964	0.050451	0.509733
SLC1A3	0.907999	-0.139238	0.0504762	0.509733
ADCY4	0.907785	-0.139577	0.050498	0.509733
LCN6	0.90204	-0.148736	0.0507137	0.511338
LMO2	0.91449	-0.128961	0.0507315	0.511338
MKI67	1.10275	0.141099	0.0508918	0.512577
RHBDL3	0.900494	-0.151212	0.0511841	0.515143
ARSJ	0.907905	-0.139386	0.0512514	0.515322
FXYD5	0.921174	-0.118455	0.0512798	0.515322
HOPX	0.910741	-0.134887	0.0513145	0.515322
GPR34	0.905324	-0.143494	0.0513573	0.515375
GBP4	0.915245	-0.12777	0.0515004	0.516154
LRP4	0.905843	-0.142667	0.0515101	0.516154
MT1X	0.931147	-0.102919	0.0515662	0.516339
JAK3	0.910444	-0.135358	0.0516452	0.516753
B3GNT6	1.09123	0.125957	0.0517425	0.51735
MUC1	0.916506	-0.125783	0.0518528	0.518075
MELK	1.10517	0.144269	0.0519428	0.518231
IL32	0.918389	-0.122823	0.0519439	0.518231
SPRY1	0.923849	-0.11427	0.0520183	0.518597
HLA-DRA	0.935853	-0.0956459	0.0522493	0.520268
MDFIC	0.915036	-0.1281	0.0522618	0.520268
CLIC2	0.905989	-0.142435	0.0523115	0.520386
CARD11	0.905241	-0.143626	0.0523594	0.520485
TMEM51	0.920469	-0.119559	0.0524378	0.520887
GIMAP4	0.919333	-0.12134	0.0526502	0.522619
HOXD9	0.914028	-0.129689	0.053002	0.525439
SBK1	1.08873	0.122647	0.0530629	0.525439
CD34	0.915557	-0.127278	0.0530697	0.525439
SPON2	1.07051	0.0982979	0.0530874	0.525439
CLIC4	0.926673	-0.109867	0.0531751	0.525825
ZNF467	1.0883	0.12208	0.053203	0.525825
TRHDE	0.893505	-0.162453	0.0532479	0.52589
COL15A1	0.922909	-0.11574	0.0533486	0.526505
C4B	0.914539	-0.128883	0.0534905	0.527223
CALHM2	0.91714	-0.124787	0.0535174	0.527223
FAM111B	1.10354	0.142142	0.0535719	0.527223
PREX2	0.901916	-0.148935	0.0535749	0.527223
NRG1	0.898894	-0.153777	0.0536535	0.527618
CMA1	0.897162	-0.156559	0.0537467	0.527939
B4GALNT4	1.08807	0.12177	0.053763	0.527939
P2RY10	0.897057	-0.156728	0.0538168	0.528089
CAMKK2	1.07406	0.103075	0.0539071	0.528597
SAMSN1	0.903867	-0.145817	0.054396	0.533011
NFATC2	0.908568	-0.138334	0.0545502	0.534141
RBMS1	0.914314	-0.129239	0.0546344	0.534372
SIT1	0.905213	-0.143671	0.0546516	0.534372
WAS	0.91605	-0.126502	0.0548639	0.536065
CTSC	0.915157	-0.127909	0.0549776	0.536794
ADRA2C	0.914006	-0.129725	0.0553824	0.540362
FAM167A	0.90191	-0.148944	0.0559708	0.545715
FASN	1.06548	0.0915002	0.0561221	0.54655
HLA-DQB1	0.923209	-0.115271	0.056136	0.54655
GIMAP7	0.916962	-0.125066	0.0561975	0.546761
NAT1	0.908368	-0.138651	0.0562664	0.547043
ARHGDIG	1.09859	0.135649	0.0563382	0.547353
MYADM	0.929696	-0.105169	0.0564377	0.547651
VSTM2L	1.07473	0.103981	0.0564554	0.547651
RUSC2	0.9177	-0.123906	0.0564884	0.547651
RIPK3	0.902371	-0.148207	0.0565401	0.547764
FAM89A	0.914384	-0.129127	0.0566903	0.548832
PID1	0.919532	-0.121029	0.0567687	0.548973
SH3BP1	0.909852	-0.136297	0.0568171	0.548973
VAV3	0.904926	-0.144128	0.0568435	0.548973
MRAS	0.914869	-0.128364	0.0568647	0.548973
FCN1	0.909521	-0.136821	0.0569803	0.549318
IRS1	0.919912	-0.120432	0.0569806	0.549318
ANKRD53	0.902726	-0.14764	0.0570926	0.549692
SYPL2	0.907312	-0.140329	0.0571215	0.549692
PLEKHH2	0.904791	-0.144344	0.0571394	0.549692
CA3	0.905409	-0.143358	0.0573686	0.551022
GDPD1	1.08899	0.122997	0.0573709	0.551022
DUSP19	0.921758	-0.11754	0.0573981	0.551022
SNX7	0.91473	-0.128581	0.0574583	0.551214
SLC6A16	0.905409	-0.143358	0.0575164	0.55127
JDP2	0.914544	-0.128875	0.0575444	0.55127
L3MBTL4	0.900978	-0.150435	0.0576446	0.551606
LHFP	0.924146	-0.113807	0.0576599	0.551606
SLIT3	0.91129	-0.134018	0.0577299	0.551891
MFNG	0.913631	-0.130317	0.05782	0.552007
GRK5	0.912103	-0.132731	0.0578709	0.552007
TFPI	0.910955	-0.134548	0.0578906	0.552007
NTF3	0.902048	-0.148723	0.0579028	0.552007
COL8A1	0.9191	-0.121706	0.0580449	0.552977
NAP1L3	0.908552	-0.138359	0.0581097	0.553211
UNC5B	0.916028	-0.126536	0.0582063	0.553747
SAMD14	0.904504	-0.144801	0.0582765	0.553946
RTP4	0.913982	-0.129762	0.058308	0.553946
MCCC2	1.07162	0.0997874	0.0583708	0.554126
NUSAP1	1.09297	0.128251	0.0584077	0.554126
EVX2	0.899442	-0.152898	0.0586431	0.555473
NEK2	1.10136	0.139289	0.0586524	0.555473
ROBO3	0.910362	-0.135488	0.0586942	0.555473
LGALS3BP	0.93174	-0.102	0.0587114	0.555473
FZD2	0.911589	-0.133544	0.0588328	0.555926
CD86	0.908281	-0.138789	0.0588404	0.555926
PLEKHG1	0.911481	-0.133716	0.0590751	0.557074
SH3BGR	0.91706	-0.124913	0.0591258	0.557074
TTC28	0.915914	-0.126715	0.0591265	0.557074
ENPP2	0.919639	-0.120861	0.0591607	0.557074
RCSD1	0.911307	-0.133991	0.0591648	0.557074
HS3ST3B1	0.906637	-0.141404	0.0593166	0.558112
ITGB2	0.923889	-0.114209	0.0593563	0.558112
MX1	0.921372	-0.118145	0.0596216	0.559813
CDC25C	1.10739	0.147158	0.0597035	0.559813
CD5	0.908714	-0.138102	0.0597097	0.559813
LAPTM4B	0.925707	-0.111372	0.0597456	0.559813
MYCT1	0.911504	-0.133679	0.0597574	0.559813
CX3CR1	0.908752	-0.138041	0.0597818	0.559813
RARRES3	0.930841	-0.103393	0.0598545	0.560111
PFKFB3	0.921913	-0.117298	0.0599051	0.560203
ALDH2	0.926718	-0.109798	0.0600099	0.560588
ARHGAP25	0.909307	-0.137161	0.060028	0.560588
LHFPL2	0.91807	-0.123324	0.0601251	0.56077
SNAP91	1.093	0.128293	0.0601292	0.56077
DOK2	0.910904	-0.134629	0.0603102	0.561509
CSRNP3	0.903513	-0.146383	0.060331	0.561509
SRPX2	0.911767	-0.133263	0.0603311	0.561509
DLX2	1.09836	0.135355	0.0605099	0.562479
ITGAM	0.909907	-0.136209	0.0605347	0.562479
BANK1	1.09	0.124322	0.0605583	0.562479
AMOTL2	0.922168	-0.116899	0.0609914	0.566014
ATP1B1	0.927935	-0.107904	0.0610213	0.566014
SLC16A7	0.900158	-0.151749	0.06113	0.566271
KHDRBS3	1.08759	0.121136	0.0611316	0.566271
BIN2	0.906006	-0.142408	0.0613889	0.567345
SPI1	0.918544	-0.122579	0.0614391	0.567345
A4GALT	0.923333	-0.115077	0.0614653	0.567345
AMOT	0.919463	-0.121137	0.0614943	0.567345
KLK10	0.91494	-0.128252	0.0615878	0.567345
SEC23A	0.918789	-0.122194	0.0615999	0.567345
SLAMF8	0.912275	-0.132459	0.0616875	0.567345
CCR1	0.908382	-0.138629	0.0616881	0.567345
IGFBP7	0.937882	-0.0925211	0.0616957	0.567345
GPR68	0.909143	-0.137421	0.0617026	0.567345
POSTN	0.920087	-0.120158	0.0617059	0.567345
TROAP	1.09805	0.134943	0.0617512	0.567345
FGD3	0.911423	-0.133807	0.0617847	0.567345
FES	0.918792	-0.122189	0.0618301	0.567382
ASF1B	1.09232	0.127401	0.061912	0.567755
RASSF9	0.905615	-0.14303	0.0621156	0.56861
NUAK1	0.916884	-0.125189	0.0621344	0.56861
ENPP3	1.09781	0.134627	0.0621661	0.56861
GIMAP8	0.91576	-0.126958	0.0621711	0.56861
SCUBE2	0.924548	-0.11318	0.0622543	0.568741
MAP3K8	0.910593	-0.135121	0.0623069	0.568741
EBI3	0.911984	-0.13292	0.0623096	0.568741
HBEGF	0.922251	-0.116769	0.0623873	0.569071
CRTAC1	0.905576	-0.143093	0.0626452	0.570794
ABI3	0.916904	-0.125158	0.0626592	0.570794
GADD45B	0.931047	-0.103074	0.0627656	0.571383
CASKIN1	1.09795	0.134806	0.0628519	0.57179
ZNF521	0.904978	-0.144045	0.0630578	0.573284
NCF4	0.912585	-0.131969	0.0632789	0.574738
AMIGO2	0.913242	-0.130931	0.0633291	0.574738
CMKLR1	0.910213	-0.135723	0.0633434	0.574738
KLHL14	0.901832	-0.14907	0.0637302	0.577865
CDH22	0.906818	-0.141115	0.0638829	0.578833
TEK	0.914457	-0.129012	0.0639212	0.578833
CYB5R2	0.913036	-0.131256	0.0640798	0.579886
SOCS1	0.915686	-0.127075	0.0642677	0.581204
BMP7	0.913721	-0.130174	0.0643416	0.58131
MPPED2	0.918296	-0.122969	0.0644596	0.58131
RGAG4	0.913667	-0.130259	0.0644746	0.58131
C1QTNF2	0.914024	-0.129696	0.0644903	0.58131
ABO	0.908812	-0.137946	0.0644912	0.58131
PRPH2	0.904152	-0.145363	0.0646736	0.582571
LMO4	0.926364	-0.11035	0.0647787	0.583136
DNASE1L3	0.902563	-0.147901	0.0649442	0.584242
JUNB	0.935372	-0.0963884	0.065265	0.586744
EPAS1	0.931142	-0.102926	0.0653671	0.587278
APBB1IP	0.912385	-0.132286	0.0654284	0.587444
CCDC109B	0.913936	-0.129835	0.0655392	0.588054
C3AR1	0.916236	-0.126209	0.0658838	0.590391
PCDH17	0.913138	-0.131095	0.0658858	0.590391
SPRED1	0.926089	-0.110777	0.0659306	0.590408
RUNX3	0.915331	-0.127635	0.0660504	0.590825
C1QB	0.932179	-0.101321	0.0660633	0.590825
KIFC1	1.09187	0.126805	0.0661122	0.59084
RHOB	0.936879	-0.0940656	0.066151	0.59084
REEP1	0.914921	-0.128282	0.0662968	0.591443
ARHGAP15	0.908804	-0.137959	0.066354	0.591443
SEMA6D	0.904791	-0.144343	0.0663558	0.591443
SP140L	0.916085	-0.126446	0.0663908	0.591443
HES4	1.07322	0.101945	0.066438	0.591479
CENPA	1.09845	0.135464	0.0666024	0.592559
ACVRL1	0.921049	-0.11865	0.0666723	0.592797
TRPM8	1.06782	0.094665	0.0667862	0.593206
RBM24	0.913775	-0.130089	0.0668048	0.593206
ACACA	1.07139	0.0994849	0.0672229	0.596533
FAM3D	0.926794	-0.10968	0.0673317	0.596756
CLIC5	0.906083	-0.142285	0.067335	0.596756
RNASE1	0.929184	-0.105964	0.0673925	0.59688
CXCR6	0.90672	-0.141271	0.0674417	0.59693
DOCK2	0.912335	-0.132364	0.0674994	0.597056
FGF1	0.906466	-0.141676	0.0676146	0.597074
CEBPD	0.934714	-0.0974039	0.0676435	0.597074
DLL1	0.923637	-0.114602	0.0676626	0.597074
KCNC2	1.09195	0.126904	0.0676754	0.597074
LRMP	0.905718	-0.142866	0.0679032	0.598699
NINJ2	0.915572	-0.127255	0.0680411	0.59953
CLDN7	1.07021	0.0978932	0.068122	0.599858
ZNF750	0.913385	-0.130705	0.0682217	0.600351
LRRN1	1.08113	0.112537	0.0684615	0.601815
TBC1D1	0.920819	-0.119011	0.0684942	0.601815
BNIPL	0.917529	-0.124175	0.0685602	0.601815
SIRPA	0.922368	-0.116585	0.0686565	0.601815
ECSCR	0.920201	-0.119979	0.0686754	0.601815
CIB2	0.918546	-0.122576	0.0686939	0.601815
NAALADL2	1.08543	0.11827	0.0686949	0.601815
DUSP2	0.922524	-0.116342	0.0688362	0.601912
SLC44A5	1.10016	0.137717	0.0688401	0.601912
ARHGAP22	0.906856	-0.141055	0.0689767	0.601912
PLAUR	0.916482	-0.125821	0.0690368	0.601912
CORO1C	0.9273	-0.108892	0.0690373	0.601912
RPS4Y2	0.916953	-0.12508	0.0690463	0.601912
PLD4	0.912443	-0.132193	0.0690587	0.601912
GFOD1	0.914477	-0.128982	0.0690611	0.601912
BICD1	1.0851	0.117822	0.0691006	0.601912
ARSI	0.90538	-0.143404	0.0691796	0.602218
STEAP1	1.07006	0.0976974	0.0692778	0.602691
SLCO2B1	0.918734	-0.122281	0.0694709	0.603987
TMC8	0.914431	-0.129053	0.0695827	0.604222
KLHL5	0.923108	-0.115428	0.0695859	0.604222
CYTH4	0.913487	-0.130543	0.0696696	0.604567
MPZL2	0.928766	-0.106613	0.069909	0.60626
MS4A2	0.910323	-0.13555	0.070231	0.608669
PLCG2	0.911194	-0.13417	0.0703984	0.609167
CD163	0.917397	-0.124381	0.0704163	0.609167
HRH1	0.913269	-0.130887	0.070463	0.609167
TPSG1	0.909648	-0.13662	0.070466	0.609167
CCNB1	1.08594	0.118946	0.0705994	0.609937
STAT5A	0.923838	-0.114287	0.0707896	0.610979
MS4A7	0.919513	-0.121058	0.0708633	0.610979
COL4A1	0.933159	-0.0998058	0.0709657	0.610979
SULT1C4	0.909754	-0.136452	0.0709674	0.610979
BATF	0.915778	-0.12693	0.0709888	0.610979
KDR	0.919801	-0.120606	0.0710128	0.610979
COL4A3	0.908517	-0.138414	0.0710316	0.610979
KCNQ4	0.912204	-0.132572	0.0711174	0.611334
SLITRK3	0.903434	-0.146509	0.0712083	0.611732
GPRC5A	0.921015	-0.118704	0.0715306	0.614116
RNF186	0.908342	-0.138692	0.071636	0.614637
WWTR1	0.925228	-0.11212	0.0717321	0.615077
DBNDD1	1.0773	0.107416	0.0718519	0.615446
NHSL2	0.907816	-0.139528	0.0718648	0.615446
SCARA5	0.906538	-0.141561	0.0719098	0.615447
SAMD11	0.919492	-0.121092	0.0720184	0.615993
SPN	0.918818	-0.12215	0.0721336	0.616594
TTK	1.09746	0.134164	0.0723178	0.617784
COCH	0.922935	-0.115699	0.0724202	0.617996
INPP1	0.92023	-0.119933	0.0724326	0.617996
AKAP12	0.923122	-0.115406	0.0724961	0.618153
MNX1	1.09317	0.12852	0.0725626	0.618336
CDO1	0.921029	-0.118682	0.0726357	0.618575
DUSP1	0.941774	-0.0865477	0.0727135	0.618853
TMEM100	0.912769	-0.131678	0.0728746	0.619688
TMEM132A	1.07844	0.108949	0.0729018	0.619688
CPNE8	0.912154	-0.132651	0.0730167	0.620041
PAM	0.931689	-0.10208	0.0730336	0.620041
IL1RL2	0.90705	-0.140746	0.0731225	0.620412
GLDC	1.0965	0.132911	0.0733286	0.621268
FAM117B	1.07068	0.0985262	0.0733345	0.621268
VCAN	0.920517	-0.119484	0.0733969	0.621268
CRYBA2	1.09245	0.127566	0.0734092	0.621268
CALCA	0.911796	-0.133218	0.0734497	0.621268
CD300A	0.914944	-0.128245	0.0736106	0.621866
CENPF	1.0961	0.132374	0.0736152	0.621866
CBX7	0.928363	-0.10724	0.0736563	0.621866
DIXDC1	0.923024	-0.115561	0.0737749	0.622484
CYP26B1	0.910446	-0.135355	0.0738429	0.622675
ITM2C	0.937391	-0.0932779	0.0739732	0.623391
GTSE1	1.09631	0.132652	0.0741069	0.624135
ITGA3	0.924689	-0.11296	0.0741864	0.624202
ACSM1	1.076	0.105685	0.0742058	0.624202
CPLX1	1.08428	0.116731	0.0743157	0.624743
SERPINA1	0.922293	-0.116704	0.0745511	0.625928
RNF165	0.909234	-0.137277	0.0745856	0.625928
PRC1	1.08649	0.119669	0.0746024	0.625928
TRIP13	1.09261	0.127773	0.0746905	0.625928
BAMBI	1.07549	0.10499	0.0746981	0.625928
WNT10A	0.911338	-0.133942	0.0747302	0.625928
LRRC32	0.926107	-0.110749	0.0748816	0.626691
SOX18	0.924982	-0.112503	0.0749125	0.626691
OPTN	0.928531	-0.106978	0.0749671	0.626765
SCD	1.06559	0.091651	0.075183	0.628188
MYO1F	0.915781	-0.126926	0.0752938	0.628706
LRFN1	1.08663	0.119854	0.0753615	0.628706
TSPAN4	0.923597	-0.114664	0.07542	0.628706
HSPA4L	0.909244	-0.13726	0.0754282	0.628706
KIAA1462	0.921405	-0.118093	0.0755808	0.629323
TK1	1.07862	0.109188	0.0755985	0.629323
ZYX	0.934209	-0.0981834	0.0756413	0.629323
RGS4	0.91328	-0.130871	0.0757199	0.629323
KIF20A	1.09462	0.130424	0.0757315	0.629323
CDH19	0.903357	-0.146631	0.0758178	0.629659
S1PR1	0.921368	-0.118151	0.075904	0.629994
CD1D	0.912808	-0.131617	0.0766975	0.636103
MYOM2	0.91365	-0.130286	0.0767327	0.636103
D4S234E	0.917766	-0.123801	0.0767839	0.636115
RGS16	0.918125	-0.123238	0.0768466	0.636115
RGS22	0.904024	-0.145566	0.0768731	0.636115
AGPAT9	0.911349	-0.133925	0.0769561	0.636418
FPR1	0.913723	-0.130171	0.077088	0.637125
TGFB1	0.924613	-0.113078	0.077253	0.638104
IL16	0.911842	-0.133144	0.0773594	0.638161
IQSEC3	0.909828	-0.136334	0.0774051	0.638161
COL3A1	0.937645	-0.0928856	0.0774424	0.638161
KCNK3	0.923921	-0.114158	0.0774458	0.638161
NIPAL4	0.907312	-0.140329	0.077599	0.638886
DFNA5	0.916642	-0.12557	0.077634	0.638886
GJB4	0.906145	-0.142186	0.0776734	0.638886
CDCA5	1.08858	0.122447	0.0777994	0.639539
NPTX1	0.910832	-0.134743	0.0778558	0.639592
TELO2	1.07603	0.105724	0.0778991	0.639592
CLCA2	0.90308	-0.147074	0.0780369	0.640019
ZDHHC11	1.09259	0.127751	0.0780443	0.640019
HLA-E	0.940825	-0.0880012	0.0782317	0.640639
PLSCR1	0.924591	-0.113112	0.078262	0.640639
NOG	0.907279	-0.140382	0.0783724	0.640639
SLFN12	0.90883	-0.137918	0.0783819	0.640639
EPHA10	1.08418	0.116601	0.0783918	0.640639
KLHL35	1.09274	0.127947	0.0783998	0.640639
SPRY2	0.926744	-0.109757	0.0785698	0.641645
ZCCHC24	0.930623	-0.103731	0.0788455	0.643514
RNF152	0.916608	-0.125623	0.0789326	0.643842
S1PR4	0.915063	-0.128057	0.0791134	0.644934
ENHO	0.920215	-0.119957	0.0792447	0.645621
DUSP15	0.910989	-0.134495	0.0793428	0.646037
HES6	1.08134	0.112822	0.0795443	0.647293
SLAMF7	0.917121	-0.124817	0.0795967	0.647336
TNFRSF12A	0.928444	-0.107113	0.0797121	0.647573
KLF12	0.913729	-0.130162	0.0797202	0.647573
MYBL2	1.08681	0.120105	0.0798145	0.647956
SOD2	0.93296	-0.100113	0.0798982	0.648142
CACNA2D1	0.920396	-0.119673	0.0799318	0.648142
DTNA	0.917143	-0.124781	0.0801993	0.649927
ICAM2	0.91927	-0.12144	0.0803241	0.650112
ARHGEF17	0.925374	-0.111892	0.0803834	0.650112
CDT1	1.08603	0.11907	0.0804558	0.650112
SLC22A17	0.930907	-0.103292	0.0804818	0.650112
TCF7	0.916161	-0.126328	0.0805057	0.650112
SLITRK5	0.912913	-0.131451	0.0805062	0.650112
ETS1	0.928626	-0.106831	0.08066	0.65097
MS4A1	0.907623	-0.139835	0.0807964	0.651688
FYN	0.918529	-0.122602	0.0808676	0.651879
PROS1	0.928975	-0.106289	0.0809475	0.65214
PLEKHH1	1.07111	0.0991044	0.0812751	0.653982
GIMAP1	0.915962	-0.12664	0.0813071	0.653982
PRR7	1.08413	0.116534	0.0813617	0.653982
LIPE	0.914742	-0.128563	0.081392	0.653982
PAX1	1.10016	0.137709	0.0814143	0.653982
SLIT2	0.923933	-0.114139	0.0816462	0.655299
KCNJ5	0.917833	-0.123697	0.0816976	0.655299
DDO	0.913704	-0.130201	0.0817214	0.655299
HMMR	1.09482	0.130698	0.0817776	0.655366
RFX6	1.10117	0.139036	0.082017	0.656901
PDCD1LG2	0.90831	-0.138744	0.0821717	0.657652
GIPC3	0.913017	-0.131287	0.0822387	0.657652
CDKN3	1.09361	0.129102	0.0822544	0.657652
ETV1	0.914174	-0.12946	0.082609	0.660103
ARHGAP9	0.916273	-0.126151	0.0828114	0.661092
NCCRP1	0.918958	-0.121929	0.0828292	0.661092
SELM	0.935286	-0.0965208	0.082931	0.661521
CLEC1A	0.913153	-0.131072	0.0830503	0.661857
PYCR1	1.06782	0.0946709	0.0830696	0.661857
PPP1R16B	0.91485	-0.128392	0.0832877	0.663081
ART5	0.910477	-0.135305	0.0833311	0.663081
SIGLEC10	0.918889	-0.122038	0.0833863	0.663081
NMUR1	0.919088	-0.121725	0.0834165	0.663081
QSOX1	0.929138	-0.106035	0.0835094	0.663436
APOBEC2	0.906985	-0.140849	0.0836185	0.663918
IGFBP5	0.940455	-0.0885696	0.0837379	0.664482
IGSF21	1.08559	0.118481	0.083797	0.664567
HIST1H2AM	1.08936	0.123475	0.0839887	0.665603
SHF	0.91759	-0.124078	0.0840246	0.665603
GZMB	0.913973	-0.129777	0.084267	0.666789
RBP5	0.92413	-0.113832	0.0842715	0.666789
HOXD12	0.906907	-0.140973	0.0844172	0.667557
GDNF	0.911488	-0.133705	0.0845793	0.668454
GPR171	0.909466	-0.136909	0.0847381	0.669324
RGS18	0.908521	-0.138408	0.0849121	0.669991
FOXO1	0.928914	-0.106383	0.0849201	0.669991
DRP2	0.909347	-0.137097	0.0849859	0.670124
ZNF30	1.07904	0.109744	0.0851807	0.670928
SLC15A3	0.924212	-0.113705	0.0852039	0.670928
SGIP1	0.912753	-0.131703	0.0852374	0.670928
NUF2	1.09796	0.134819	0.0852833	0.670928
TNNT1	0.912686	-0.131809	0.0855052	0.672191
MMP28	0.920261	-0.119884	0.0855418	0.672191
IRF1	0.929739	-0.105103	0.0856823	0.67291
TUBA1A	0.939283	-0.0903681	0.0857823	0.67331
CD40LG	0.907648	-0.139795	0.0858549	0.673495
SLA	0.918624	-0.122454	0.0859961	0.67386
NRXN2	0.916405	-0.125942	0.0860625	0.67386
KRT6A	0.915453	-0.127443	0.0860772	0.67386
VSIG4	0.921253	-0.118331	0.0860978	0.67386
ARHGEF6	0.924214	-0.1137	0.0861641	0.673995
LEFTY2	0.917153	-0.124765	0.0862412	0.674047
SLC2A9	0.912914	-0.131449	0.086269	0.674047
CCNB2	1.08446	0.116976	0.0863542	0.674329
CLIP2	0.923522	-0.114782	0.0867294	0.675625
MYOZ2	0.904913	-0.144149	0.0867647	0.675625
FN1	0.931662	-0.102122	0.0867791	0.675625
QPCT	0.923353	-0.115046	0.0868497	0.675625
TPBG	0.923801	-0.114346	0.0868829	0.675625
TACR1	0.911572	-0.133572	0.0868965	0.675625
IQGAP3	1.09239	0.127494	0.0869066	0.675625
TMEM184A	1.07593	0.105578	0.086935	0.675625
IL24	0.912483	-0.13213	0.0869631	0.675625
FRZB	0.927933	-0.107907	0.087051	0.675926
GDF10	0.910938	-0.134575	0.0873178	0.677614
PDE7B	0.91854	-0.122586	0.0875973	0.679399
RHCG	0.908927	-0.137764	0.0876906	0.679738
PDIA2	1.09132	0.126081	0.0880378	0.682045
BATF2	0.916983	-0.125034	0.0881817	0.682774
ENO2	0.924956	-0.112544	0.0882324	0.682782
HAGHL	1.08503	0.117731	0.0883297	0.683051
NKX6-1	1.09513	0.131107	0.0883667	0.683051
TRIP10	0.930311	-0.104216	0.0884503	0.683312
KCNJ15	0.90863	-0.138234	0.0885036	0.683339
TCAP	0.918094	-0.123286	0.0886211	0.683862
SETBP1	0.927461	-0.108642	0.0887781	0.684424
TRNP1	0.925472	-0.11174	0.0887936	0.684424
FCHSD2	0.925609	-0.111524	0.0889905	0.685372
BEND3	1.08483	0.117468	0.0890165	0.685372
ABLIM1	0.927675	-0.108309	0.0891756	0.686212
HPDL	0.910921	-0.134602	0.0893552	0.687209
PSTPIP1	0.915315	-0.12766	0.089493	0.687617
PRDM1	0.919314	-0.121371	0.0895085	0.687617
CLEC4A	0.916853	-0.125238	0.0896089	0.688004
CHTF18	1.08079	0.112084	0.0897565	0.688256
TIE1	0.922922	-0.11572	0.0898182	0.688256
MBOAT2	1.06678	0.0932591	0.0898512	0.688256
GAPT	0.911711	-0.133351	0.0898765	0.688256
HEYL	0.930958	-0.103212	0.0898924	0.688256
GPR160	1.06875	0.0959262	0.089971	0.688473
PCYT1B	0.918323	-0.122926	0.0902844	0.690487
PNMA1	0.933428	-0.0993886	0.0904959	0.69172
EN2	1.09261	0.127781	0.0905868	0.692029
CHST9	0.912433	-0.13221	0.0906833	0.692381
SAMD9	0.916294	-0.126118	0.0908573	0.693323
MAPRE2	0.930057	-0.104609	0.0909523	0.693577
CMTM5	0.910302	-0.135582	0.0909916	0.693577
AZGP1	0.945255	-0.0812245	0.091132	0.694025
ITPR1	0.929834	-0.104955	0.0911514	0.694025
EPCAM	1.06014	0.0842581	0.0915242	0.696363
HIST3H2BB	1.08262	0.114533	0.0915875	0.696363
CHGA	0.927395	-0.108745	0.0916107	0.696363
E2F1	1.08119	0.112618	0.0917399	0.69696
BOLA3	1.07197	0.100261	0.09218	0.699843
SPC24	1.08572	0.118649	0.0922893	0.699843
STARD9	0.913278	-0.130874	0.0923139	0.699843
GPR173	0.912614	-0.131923	0.0923234	0.699843
LEF1	0.925134	-0.112265	0.0924294	0.70026
FAM64A	1.0899	0.124191	0.0929015	0.703448
FLT3LG	0.919378	-0.12127	0.0932022	0.705336
IL17B	0.914709	-0.128616	0.0933557	0.705595
TRAF3IP2	0.92681	-0.109655	0.0934378	0.705595
CD6	0.918586	-0.122514	0.0934666	0.705595
ITPRIP	0.928112	-0.10763	0.0935184	0.705595
PLXNC1	0.917486	-0.124242	0.0935939	0.705595
BDNF	0.908915	-0.137783	0.0936166	0.705595
TACR2	0.918651	-0.12241	0.0936205	0.705595
BMP2	0.918284	-0.122988	0.0936509	0.705595
ZNF365	0.911655	-0.133441	0.0937923	0.705595
USP2	0.91446	-0.129008	0.0937973	0.705595
CACNG1	0.913577	-0.130402	0.0938018	0.705595
HSPA12B	0.921822	-0.11744	0.0939871	0.706602
DOCK11	0.919721	-0.120731	0.0945007	0.709805
SH2D3C	0.922617	-0.116197	0.0945392	0.709805
TYROBP	0.9367	-0.0943405	0.0945976	0.709805
KLF8	0.91285	-0.13155	0.0946515	0.709805
PDE4D	0.926464	-0.110193	0.0946717	0.709805
CERCAM	0.928293	-0.107347	0.0947282	0.709841
FOXM1	1.08559	0.118485	0.094842	0.710083
GPR153	0.923446	-0.1149	0.0949372	0.710083
ALS2CL	0.918746	-0.122262	0.0949698	0.710083
KIF18B	1.09235	0.12744	0.0949857	0.710083
SHB	0.929365	-0.105683	0.0950634	0.710083
CD97	0.929374	-0.105669	0.0950708	0.710083
AURKB	1.08579	0.118741	0.0951847	0.710547
RAMP3	0.932026	-0.101558	0.0954339	0.711733
LYNX1	0.924585	-0.113122	0.095452	0.711733
FCER1G	0.931599	-0.102218	0.0954991	0.711733
BTN3A2	0.927678	-0.108304	0.0955878	0.712007
EGLN3	0.919711	-0.120747	0.0957118	0.712544
HPD	0.912977	-0.13135	0.0958521	0.712839
PLXND1	0.926971	-0.109404	0.0958955	0.712839
TACC1	0.93638	-0.0948337	0.0959072	0.712839
ABCC4	1.05915	0.0829137	0.0960595	0.713155
F5	1.07577	0.10537	0.0960685	0.713155
DLGAP5	1.09224	0.12729	0.0961487	0.713155
RUNX1T1	0.913576	-0.130404	0.0962037	0.713155
CAMK2B	1.0795	0.110363	0.0962094	0.713155
C1QC	0.937818	-0.0926195	0.0965915	0.715389
RASA3	0.925382	-0.11188	0.096615	0.715389
MEIS3	0.925816	-0.111203	0.0967301	0.715855
MLKL	0.919183	-0.121576	0.09712	0.718028
MS4A4A	0.91925	-0.12147	0.0971346	0.718028
HLA-DOB	0.91626	-0.126172	0.0972866	0.718028
ATAD3C	0.921871	-0.117364	0.0973014	0.718028
CD180	0.912823	-0.131593	0.0973238	0.718028
KCNIP1	0.912476	-0.132142	0.0974029	0.718028
HDC	0.914455	-0.129016	0.0974392	0.718028
AGTR1	1.07686	0.106828	0.0974421	0.718028
NCF2	0.921555	-0.117858	0.0975555	0.718106
DEPDC1B	1.09224	0.127286	0.0975587	0.718106
KRT19	0.941303	-0.0872693	0.0976097	0.718106
NUDT8	1.07049	0.0982691	0.0978921	0.719798
CPNE5	0.915755	-0.126967	0.0980737	0.720747
ATP10D	0.922561	-0.116284	0.0986745	0.724774
TSPAN13	1.06071	0.0850306	0.0988163	0.725428
HJURP	1.07914	0.109882	0.0990694	0.726736
SCRN1	0.934345	-0.0979733	0.0991446	0.726736
NRAP	0.912408	-0.13225	0.0991533	0.726736
NCAPG	1.09132	0.126071	0.0993638	0.727823
PAQR6	1.07737	0.107512	0.0994076	0.727823
CEBPB	0.938102	-0.0921831	0.0995248	0.728179
CPM	0.932022	-0.101564	0.0995623	0.728179
HEG1	0.929863	-0.10491	0.0996323	0.728303
IGSF6	0.921141	-0.118507	0.0997074	0.728464
TFPI2	0.920124	-0.1201	0.0999103	0.729557
MAP3K14	0.926155	-0.110674	0.100011	0.729908
KLK15	1.07896	0.109644	0.100119	0.729929
HS3ST4	1.08283	0.114805	0.100131	0.729929
ZNF680	1.0714	0.0994944	0.100174	0.729929
NELL2	0.924257	-0.113634	0.100646	0.732688
CYP1B1	0.938213	-0.0920118	0.100659	0.732688
FBXO32	0.935052	-0.0968815	0.100725	0.732776
ROBO4	0.924093	-0.113889	0.100865	0.733405
RIN1	0.922373	-0.116577	0.101009	0.733995
BUB1B	1.08798	0.121653	0.101053	0.733995
POMC	0.916285	-0.126132	0.10141	0.736082
ITGA4	0.917812	-0.12373	0.101467	0.736082
GAL3ST3	0.913594	-0.130375	0.101501	0.736082
RBMS2	0.926821	-0.109637	0.101577	0.736246
HSPE1	1.06328	0.0885243	0.101902	0.737737
LAMB1	0.93136	-0.102589	0.101906	0.737737
MMRN2	0.927184	-0.109073	0.101963	0.737737
KCNQ5	0.913915	-0.129869	0.102031	0.737737
ZNF682	1.07986	0.11085	0.102051	0.737737
CAPN8	0.915527	-0.127326	0.102167	0.738043
NPR1	0.920874	-0.118924	0.102201	0.738043
EPHA7	0.924416	-0.113386	0.102632	0.740757
RAB40A	0.917036	-0.12495	0.102726	0.740757
KIAA1614	0.91697	-0.125054	0.102744	0.740757
ADAM28	0.918018	-0.123406	0.102793	0.740757
P2RY12	0.913425	-0.130642	0.103235	0.742917
CHI3L1	0.923919	-0.114161	0.103279	0.742917
RAB26	1.07384	0.102786	0.103294	0.742917
EME2	1.07634	0.106134	0.103309	0.742917
GBP3	0.927195	-0.109056	0.103507	0.74395
DOCK10	0.919569	-0.12097	0.103641	0.744409
RNF122	0.92797	-0.107849	0.103755	0.744409
LYL1	0.924598	-0.113101	0.103818	0.744409
OLFML2B	0.925085	-0.112342	0.103948	0.744409
CCR4	0.916193	-0.126277	0.104028	0.744409
FOXP2	0.91322	-0.130966	0.104039	0.744409
ZBTB7C	0.920875	-0.118923	0.104072	0.744409
CD3G	0.924997	-0.112479	0.104141	0.744409
BTK	0.918062	-0.123336	0.104176	0.744409
BCL11B	0.916865	-0.125218	0.10419	0.744409
SH2D2A	0.920282	-0.119853	0.104254	0.744409
SLC25A33	1.07345	0.102261	0.10427	0.744409
GJA5	0.922526	-0.116338	0.104276	0.744409
BMP3	0.922188	-0.116867	0.104337	0.744457
CDCA8	1.08197	0.113656	0.104444	0.744834
TNFRSF10D	0.922067	-0.117057	0.104559	0.745269
NRTN	0.921044	-0.118658	0.104682	0.745761
KIAA1244	1.06316	0.0883641	0.104741	0.745794
HOXD1	1.08931	0.12341	0.104812	0.745907
SORCS1	0.912355	-0.132333	0.105015	0.746968
ANXA8	0.915572	-0.127255	0.105343	0.748546
DUOX2	0.914937	-0.128256	0.105346	0.748546
SEMA3E	0.925335	-0.111953	0.105636	0.750216
DUSP6	0.93069	-0.103627	0.105765	0.750744
GFRA2	0.916406	-0.125942	0.105944	0.751517
POU2AF1	0.923508	-0.114804	0.105983	0.751517
SH3RF2	0.92476	-0.112849	0.106125	0.752031
IL18R1	0.915376	-0.127564	0.106165	0.752031
HSPA12A	0.921309	-0.118243	0.106282	0.75247
SMPX	0.911229	-0.134114	0.106426	0.753101
TRIB3	1.06716	0.0937813	0.106555	0.753628
ARNTL2	0.914267	-0.129312	0.106718	0.754391
MMP9	0.929705	-0.105155	0.10681	0.754597
GIMAP6	0.926884	-0.109539	0.106875	0.754597
CADPS	1.08719	0.120607	0.106955	0.754597
GPNMB	0.935854	-0.0956442	0.106999	0.754597
LRRN3	0.915108	-0.127987	0.107049	0.754597
PHLDA1	0.932807	-0.100349	0.107077	0.754597
THSD7B	0.914301	-0.12926	0.107223	0.755239
WFIKKN2	0.914752	-0.128547	0.107584	0.757393
GRAP2	0.916691	-0.125493	0.107919	0.759361
TMIE	0.914931	-0.128265	0.108114	0.760345
MN1	0.923468	-0.114867	0.108527	0.762856
AMH	1.08518	0.117933	0.108693	0.763635
CAMK1D	0.927329	-0.108847	0.108882	0.764566
TNFSF15	0.930023	-0.104662	0.109063	0.764881
PEBP4	0.935	-0.0969617	0.109075	0.764881
ZWINT	1.07592	0.105571	0.109099	0.764881
DEGS1	1.05793	0.0812422	0.109149	0.764881
GGCT	1.06203	0.0868283	0.109259	0.765257
QSER1	0.924447	-0.113338	0.109356	0.76549
ARL4A	0.928303	-0.107332	0.109455	0.76549
EPB41L4B	1.0708	0.0986843	0.109459	0.76549
EZH2	1.08087	0.112192	0.109541	0.765607
ZNF469	0.919058	-0.121773	0.109588	0.765607
PDCD2L	1.07073	0.0986004	0.10993	0.76761
SPAG5	1.08295	0.114968	0.110009	0.767617
GZMM	0.924217	-0.113697	0.110078	0.767617
LRP1	0.935533	-0.0961401	0.110099	0.767617
EDA2R	0.921477	-0.11798	0.110582	0.770592
SLC1A7	0.916793	-0.125332	0.110667	0.770795
LARGE	0.929236	-0.105884	0.110754	0.770882
EDN2	0.925638	-0.11148	0.110812	0.770882
MVP	0.936871	-0.0940784	0.110848	0.770882
STC1	0.928751	-0.106636	0.111116	0.772353
CORIN	0.9212	-0.118413	0.111503	0.774649
PECAM1	0.935302	-0.0964957	0.111565	0.774689
TEAD1	0.929913	-0.104832	0.111718	0.77536
LPHN3	0.911997	-0.132898	0.111823	0.775406
PHLDA3	0.935153	-0.0967261	0.111837	0.775406
BEND4	1.07214	0.100496	0.112099	0.776526
WDR86	0.921839	-0.117413	0.112112	0.776526
FAM184A	0.918663	-0.122392	0.112177	0.776585
ITK	0.917677	-0.123942	0.112355	0.777424
EVX1	0.924059	-0.113944	0.112551	0.778389
SGCB	0.93672	-0.0943097	0.112653	0.7787
GADD45A	0.933512	-0.0992596	0.11275	0.778977
AURKA	1.07986	0.110851	0.112899	0.779502
MLC1	0.917829	-0.123703	0.112939	0.779502
PLK3	0.926443	-0.110226	0.113462	0.782714
EFCAB1	0.916509	-0.125779	0.113591	0.782716
ALOX15	1.07888	0.109531	0.11367	0.782716
MYBPC1	0.939277	-0.090377	0.113701	0.782716
IFITM3	0.947426	-0.0779152	0.113743	0.782716
GNG13	1.08359	0.115817	0.113761	0.782716
ME1	0.926929	-0.109469	0.113855	0.782716
AMPD1	0.911876	-0.133091	0.113861	0.782716
ADCYAP1R1	0.915576	-0.127249	0.11425	0.784997
ARHGAP24	0.919989	-0.120312	0.114367	0.785408
[truncated: 11,729 more rows]

## Sheet: TCGA-PRAD_limma_C2
id	fc	log2fc	pvalue	padj
MESP1	0.860996	-0.215922	0.0004089	0.996339
PCSK1N	0.847352	-0.238967	0.000595585	0.996339
TFF3	0.874119	-0.194098	0.000599973	0.996339
CP	1.19537	0.257463	0.000638403	0.996339
CPNE7	0.837584	-0.255694	0.000872039	0.996339
HES4	0.868529	-0.203354	0.00106154	0.996339
HSF4	0.853162	-0.229109	0.00110577	0.996339
UCN	0.846127	-0.241054	0.00138816	0.996339
LTF	1.14085	0.190103	0.00155387	0.996339
PTPRC	1.17944	0.238097	0.00159508	0.996339
CCDC85B	0.864441	-0.21016	0.00164966	0.996339
CRYBG3	1.17594	0.233818	0.00200301	0.996339
SCNN1D	0.850668	-0.233332	0.00225558	0.996339
F13A1	1.16758	0.22352	0.0022801	0.996339
OLFM4	1.14844	0.199673	0.0024589	0.996339
NOXA1	0.871763	-0.197993	0.00290928	0.996339
COMTD1	0.871525	-0.198385	0.00309686	0.996339
PTGS2	1.14501	0.195356	0.00337603	0.996339
PCP2	0.855156	-0.225741	0.00390263	0.996339
GADD45G	0.888185	-0.171068	0.00419589	0.996339
MRPL41	0.892916	-0.163403	0.00444765	0.996339
IGJ	1.13252	0.179537	0.00457382	0.996339
MST1	0.861062	-0.215811	0.00481333	0.996339
SCAND1	0.889532	-0.168882	0.00490399	0.996339
ITGA4	1.16699	0.222794	0.00521822	0.996339
HMCN1	1.16461	0.219843	0.00563511	0.996339
IL7R	1.14903	0.200411	0.0057016	0.996339
YJEFN3	0.863676	-0.211438	0.00591139	0.996339
BGLAP	0.859877	-0.217799	0.00633433	0.996339
NUDT8	0.882627	-0.180124	0.00651953	0.996339
VGF	0.860422	-0.216884	0.0065492	0.996339
TMEM160	0.882729	-0.179957	0.00660015	0.996339
KLHL11	1.15356	0.206089	0.00673954	0.996339
CYBB	1.13909	0.187885	0.00680498	0.996339
GNMT	0.88877	-0.170118	0.00689566	0.996339
EPHA3	1.13497	0.182655	0.00698232	0.996339
MFAP3	1.14486	0.19517	0.00708435	0.996339
MRC1	1.15662	0.209915	0.00711202	0.996339
PAQR6	0.873089	-0.195799	0.00725368	0.996339
ZNF692	0.883508	-0.178685	0.00748549	0.996339
NFAT5	1.13827	0.186838	0.00761459	0.996339
LCN12	0.860288	-0.217109	0.00777512	0.996339
ALB	0.854833	-0.226285	0.00785719	0.996339
PDIA2	0.85849	-0.220127	0.00792505	0.996339
CFTR	1.15695	0.21033	0.00806101	0.996339
VCAN	1.13865	0.187321	0.00806865	0.996339
BAIAP2L2	0.867768	-0.204619	0.00810074	0.996339
MYL5	0.883432	-0.178809	0.00826698	0.996339
ACER2	1.14063	0.18983	0.00828615	0.996339
MIF	0.90326	-0.146787	0.00841072	0.996339
RLN1	0.884853	-0.17649	0.00849818	0.996339
GAMT	0.893452	-0.162537	0.00890804	0.996339
RAMP1	0.902227	-0.148437	0.00893749	0.996339
FAM173A	0.886541	-0.173741	0.00904634	0.996339
LIME1	0.872084	-0.197462	0.00915819	0.996339
HDAC10	0.871535	-0.19837	0.00916471	0.996339
CCDC78	0.863962	-0.21096	0.00918661	0.996339
ATP5D	0.899855	-0.152235	0.00954204	0.996339
FAT4	1.15283	0.205176	0.00980424	0.996339
FABP5	0.883367	-0.178916	0.00987333	0.996339
USP34	1.12824	0.174073	0.00991449	0.996339
SLC5A1	1.13129	0.177969	0.00992313	0.996339
NBEAL1	1.15468	0.207496	0.00997097	0.996339
PPP1R16A	0.88558	-0.175305	0.0100183	0.996339
FBN1	1.13597	0.183931	0.0100976	0.996339
THBS1	1.11301	0.154473	0.0104237	0.996339
KIFC2	0.883573	-0.17858	0.0105139	0.996339
SCN7A	1.14813	0.199282	0.0107294	0.996339
CD177	1.12644	0.171776	0.01096	0.996339
NME3	0.902867	-0.147414	0.0110759	0.996339
ZNF579	0.885327	-0.175718	0.0114139	0.996339
LRRC26	0.906214	-0.142076	0.0114734	0.996339
EHF	1.10994	0.150477	0.0115812	0.996339
DNASE1L2	0.865025	-0.209187	0.0118863	0.996339
TGM4	1.12992	0.176215	0.0118954	0.996339
FYB	1.14308	0.192931	0.0119985	0.996339
DDR2	1.12815	0.17396	0.0121043	0.996339
HIST2H2AC	0.894471	-0.160894	0.0123313	0.996339
HAGHL	0.874801	-0.192974	0.0124536	0.996339
NDUFA11	0.898559	-0.154314	0.0124849	0.996339
ZNF580	0.890968	-0.166555	0.012521	0.996339
F5	1.12486	0.169744	0.0126718	0.996339
CREB1	1.11907	0.162305	0.0127212	0.996339
PCDH18	1.12904	0.175093	0.0127416	0.996339
MRPL12	0.901205	-0.150072	0.0127445	0.996339
RHBDL1	0.877704	-0.188194	0.012933	0.996339
PDE5A	1.12567	0.170779	0.0129458	0.996339
CNTN1	1.13323	0.180439	0.0129847	0.996339
MPEG1	1.13018	0.176558	0.0131453	0.996339
TLR1	1.15558	0.208614	0.0131595	0.996339
RPS21	0.912223	-0.132542	0.0132022	0.996339
DCXR	0.91176	-0.133274	0.0133196	0.996339
MACROD1	0.897137	-0.1566	0.0138772	0.996339
ROMO1	0.908978	-0.137683	0.0139615	0.996339
RGS7BP	1.14569	0.196221	0.0142908	0.996339
SETBP1	1.12133	0.165216	0.0148546	0.996339
RAB24	0.890861	-0.166728	0.0150514	0.996339
HES6	0.886228	-0.17425	0.0151782	0.996339
ATP5I	0.908039	-0.139174	0.0154543	0.996339
COX5B	0.910148	-0.135826	0.0154723	0.996339
RHPN1	0.890912	-0.166646	0.0154937	0.996339
TLR4	1.13234	0.179304	0.0156474	0.996339
USMG5	0.902409	-0.148147	0.0157447	0.996339
TELO2	0.894518	-0.160818	0.0159975	0.996339
GADD45GIP1	0.899252	-0.153203	0.0160125	0.996339
ZNF593	0.892424	-0.164199	0.0160751	0.996339
ITPR2	1.1188	0.16195	0.0161233	0.996339
MXD3	0.8775	-0.18853	0.0161934	0.996339
LSM7	0.903135	-0.146986	0.0164095	0.996339
EXD3	0.885623	-0.175235	0.0165046	0.996339
FGL2	1.1207	0.164399	0.0165085	0.996339
DPM3	0.908469	-0.138491	0.0165088	0.996339
RASSF7	0.905062	-0.143912	0.0167624	0.996339
MBLAC1	0.885589	-0.17529	0.0169132	0.996339
ABCC9	1.13632	0.184367	0.016935	0.996339
FBXL15	0.89259	-0.163931	0.0169558	0.996339
ANKS3	0.887056	-0.172903	0.017301	0.996339
ZNF358	0.906699	-0.141305	0.0175325	0.996339
PRR7	0.884691	-0.176754	0.0178261	0.996339
FRK	1.12739	0.172984	0.0179471	0.996339
GPR183	1.12714	0.172663	0.0180359	0.996339
NHSL2	1.14373	0.193752	0.0181135	0.996339
NDUFA3	0.90839	-0.138616	0.0182808	0.996339
H2AFJ	0.910995	-0.134485	0.0183815	0.996339
RGS11	0.887866	-0.171587	0.0184382	0.996339
RPS28	0.918122	-0.123242	0.0184755	0.996339
SPOCK3	1.11981	0.16325	0.0185141	0.996339
RARRES1	1.11215	0.153357	0.0185678	0.996339
PRUNE2	1.112	0.153156	0.0186932	0.996339
ANAPC11	0.897764	-0.155592	0.0187118	0.996339
UBD	1.12003	0.163537	0.0187709	0.996339
CD69	1.12938	0.175535	0.0189568	0.996339
MXRA5	1.11288	0.154302	0.0190027	0.996339
PCDHGC3	1.12248	0.166693	0.0191179	0.996339
RPS15	0.917103	-0.124845	0.0192563	0.996339
BIRC3	1.12082	0.164551	0.01948	0.996339
NT5C	0.900255	-0.151595	0.0195529	0.996339
RPLP1	0.921483	-0.11797	0.0196277	0.996339
CALCRL	1.12569	0.17081	0.0200078	0.996339
SPINK1	0.880972	-0.182833	0.0200986	0.996339
HEXDC	0.897028	-0.156774	0.0201506	0.996339
SPRN	0.885836	-0.174889	0.0201591	0.996339
INHA	0.872256	-0.197176	0.0202164	0.996339
NDUFA13	0.906374	-0.141821	0.020425	0.996339
NDUFS8	0.910283	-0.135612	0.0205586	0.996339
HHIP	1.1319	0.178748	0.0206418	0.996339
ASPSCR1	0.889797	-0.168452	0.0208856	0.996339
LAMA2	1.12603	0.171247	0.0208858	0.996339
ITPR1	1.11151	0.152522	0.0210405	0.996339
CNFN	0.896503	-0.15762	0.0210472	0.996339
ZNHIT1	0.906411	-0.141762	0.0210761	0.996339
NPEPL1	0.889703	-0.168604	0.0211044	0.996339
TFPT	0.906862	-0.141044	0.02112	0.996339
ISG15	0.907082	-0.140696	0.0211556	0.996339
MRPL23	0.904699	-0.14449	0.0211859	0.996339
NPW	0.876441	-0.190272	0.0212739	0.996339
RASSF9	1.1381	0.186627	0.0214228	0.996339
FAM169A	1.13633	0.184383	0.0217169	0.996339
ALKBH7	0.908502	-0.138438	0.0218459	0.996339
SNRNP70	0.911368	-0.133894	0.0220332	0.996339
HRAS	0.90359	-0.146261	0.0221669	0.996339
PDGFRA	1.12076	0.164484	0.0222216	0.996339
WASH1	0.895361	-0.159459	0.0222428	0.996339
CACNA2D1	1.12181	0.165829	0.0222892	0.996339
EME2	0.891472	-0.165739	0.0223746	0.996339
MPST	0.900741	-0.150816	0.0224437	0.996339
CDK10	0.896956	-0.156891	0.0224696	0.996339
TMEM91	0.890205	-0.16779	0.022648	0.996339
QTRT1	0.902902	-0.147358	0.0226754	0.996339
ENO3	0.881763	-0.181537	0.0227708	0.996339
NUPR1	0.913993	-0.129746	0.0230788	0.996339
SORL1	1.10443	0.143305	0.0232363	0.996339
EDF1	0.921101	-0.118568	0.0232551	0.996339
NDUFB7	0.917703	-0.123901	0.0232712	0.996339
POLR2J	0.905726	-0.142854	0.0234313	0.996339
GLI4	0.894322	-0.161134	0.0234765	0.996339
ITGA2	1.11777	0.160621	0.0236328	0.996339
MBD3	0.901755	-0.149193	0.0237487	0.996339
NEIL1	0.892129	-0.164676	0.0239298	0.996339
MYOF	1.10644	0.145929	0.0240491	0.996339
TMEM86B	0.880252	-0.184011	0.0241656	0.996339
PIK3CG	1.13741	0.185751	0.0242038	0.996339
FKBP2	0.90968	-0.136569	0.0244624	0.996339
PCDH10	1.12128	0.165143	0.0245783	0.996339
ERG	1.11155	0.152572	0.0246884	0.996339
TMEM52	0.890453	-0.167389	0.0247222	0.996339
SLC39A4	0.892979	-0.163302	0.0247364	0.996339
USP37	1.12154	0.165484	0.0247619	0.996339
PCDH17	1.12483	0.169704	0.0247746	0.996339
TTR	0.879805	-0.184745	0.0248659	0.996339
AOX1	1.11811	0.161063	0.0250856	0.996339
SELE	1.11902	0.162229	0.0251461	0.996339
ANGPT1	1.12397	0.168606	0.0252249	0.996339
RPL13	0.918348	-0.122887	0.0253273	0.996339
CXCL9	1.11573	0.15799	0.0253689	0.996339
FLRT3	1.1196	0.16299	0.0253995	0.996339
FBXO11	1.11362	0.155259	0.025662	0.996339
GNG13	0.88128	-0.182327	0.0257269	0.996339
SLC27A5	0.890778	-0.166863	0.0257575	0.996339
TDRD1	1.11507	0.15713	0.0258375	0.996339
DST	1.11743	0.160185	0.0258987	0.996339
NAT14	0.898786	-0.153951	0.0261123	0.996339
LEPR	1.12613	0.171371	0.0261846	0.996339
TDRD6	1.12544	0.170495	0.0263313	0.996339
FMN1	1.13119	0.177838	0.0263891	0.996339
SAC3D1	0.903807	-0.145914	0.0265677	0.996339
MRPL55	0.906799	-0.141145	0.026656	0.996339
C7	1.09932	0.136614	0.0266861	0.996339
TCEB2	0.917157	-0.124759	0.0266973	0.996339
REV3L	1.12101	0.164794	0.0268608	0.996339
LIN7B	0.895525	-0.159194	0.0269463	0.996339
CX3CR1	1.12655	0.171917	0.0269742	0.996339
ETV2	0.887082	-0.17286	0.0271148	0.996339
D2HGDH	0.904717	-0.144462	0.0272266	0.996339
APRT	0.915741	-0.126989	0.0273051	0.996339
TNFAIP3	1.10878	0.148967	0.0273421	0.996339
NDUFAF3	0.908316	-0.138734	0.0273699	0.996339
MRPL27	0.904481	-0.144837	0.027492	0.996339
COL14A1	1.11062	0.151366	0.0274923	0.996339
CCR2	1.13499	0.182686	0.0275232	0.996339
RPL28	0.918686	-0.122357	0.0275497	0.996339
SPON1	1.11158	0.152606	0.0277806	0.996339
TCP11L2	1.12841	0.174296	0.0278348	0.996339
HSPB1	0.923053	-0.115515	0.0278472	0.996339
NPDC1	0.917672	-0.12395	0.0280045	0.996339
NCOA7	1.10998	0.150528	0.0280944	0.996339
DENND4C	1.10389	0.142595	0.0282374	0.996339
SLC25A10	0.906724	-0.141264	0.0286671	0.996339
VCAM1	1.1177	0.16053	0.028787	0.996339
COX17	0.91351	-0.130507	0.0289333	0.996339
CHCHD10	0.912077	-0.132772	0.0289906	0.996339
ARHGDIG	0.886857	-0.173227	0.0290314	0.996339
PAPSS2	1.11379	0.155475	0.0294129	0.996339
CTXN1	0.90736	-0.140253	0.0294406	0.996339
SORBS1	1.1042	0.142998	0.0294675	0.996339
AURKAIP1	0.917804	-0.123743	0.0295013	0.996339
SLFN5	1.11041	0.151087	0.0295561	0.996339
RAPH1	1.12687	0.172325	0.0295649	0.996339
CRYBA2	0.887068	-0.172884	0.0296775	0.996339
FDX1L	0.896595	-0.157472	0.0297536	0.996339
ABCA1	1.10927	0.149611	0.0299325	0.996339
PROM1	1.12951	0.175695	0.0303146	0.996339
RPLP2	0.92814	-0.107585	0.0303465	0.996339
SHFM1	0.907555	-0.139944	0.0305331	0.996339
COX6C	0.9175	-0.124221	0.0305419	0.996339
EML5	1.13104	0.177645	0.0305495	0.996339
TRPC4	1.12511	0.17006	0.0305944	0.996339
C3	1.10212	0.140281	0.0306019	0.996339
CRYBB2	0.882358	-0.180564	0.0306461	0.996339
RPL35	0.926545	-0.110068	0.0307175	0.996339
CAPS	0.906768	-0.141195	0.0307397	0.996339
ADAM22	1.12054	0.164197	0.030786	0.996339
PHPT1	0.91802	-0.123403	0.0308917	0.996339
ATP10D	1.11837	0.161399	0.0309815	0.996339
RAB11FIP1	1.10792	0.147854	0.031069	0.996339
CHTF18	0.895941	-0.158524	0.0311181	0.996339
STRA13	0.91771	-0.123891	0.0311468	0.996339
UBE2S	0.897506	-0.156006	0.0312529	0.996339
AKAP11	1.10866	0.148811	0.0314243	0.996339
MAMDC4	0.893245	-0.162872	0.0318263	0.996339
UBXN11	0.897491	-0.156031	0.0319755	0.996339
DCST2	0.884892	-0.176427	0.032085	0.996339
SLC25A1	0.916542	-0.125728	0.0321264	0.996339
GTF2I	1.10503	0.144087	0.0321863	0.996339
SLC8A1	1.12179	0.165807	0.0322011	0.996339
RPL36	0.923481	-0.114847	0.0322098	0.996339
LYZ	1.09134	0.126098	0.0322256	0.996339
ATAD3B	0.895459	-0.1593	0.0322564	0.996339
POLR2I	0.912745	-0.131717	0.0323587	0.996339
SYNE1	1.1201	0.163623	0.0325368	0.996339
P2RY10	1.13579	0.183701	0.0325765	0.996339
ADAT3	0.893526	-0.162419	0.0326032	0.996339
CLDN1	1.10283	0.141208	0.0326054	0.996339
MRPS24	0.908773	-0.138008	0.0326292	0.996339
FAM50A	0.91633	-0.126061	0.0326913	0.996339
METRN	0.903167	-0.146936	0.0330241	0.996339
NOL12	0.896384	-0.157811	0.0332374	0.996339
TLR3	1.12074	0.164448	0.0333134	0.996339
KIF12	0.898866	-0.153822	0.0335998	0.996339
CD163	1.11355	0.155168	0.0336466	0.996339
NME1	0.909433	-0.13696	0.0336572	0.996339
ADCK5	0.899289	-0.153143	0.0336754	0.996339
DRD4	0.88538	-0.175631	0.0337377	0.996339
ZNF524	0.912224	-0.13254	0.0338212	0.996339
JOSD2	0.905789	-0.142753	0.0338346	0.996339
BLOC1S1	0.912762	-0.131689	0.0340057	0.996339
ITGA8	1.10636	0.145827	0.0340094	0.996339
RPL36A	0.910313	-0.135566	0.0340766	0.996339
ACSL4	1.11356	0.155184	0.0342128	0.996339
PCDH7	1.1174	0.16014	0.0342685	0.996339
FZD9	0.89599	-0.158446	0.0343168	0.996339
RNF169	1.11254	0.153859	0.0345645	0.996339
INHBA	1.11967	0.163079	0.0347156	0.996339
PIGR	1.09303	0.128338	0.0347414	0.996339
NUDT14	0.912684	-0.131813	0.0348179	0.996339
PCSK4	0.890093	-0.167972	0.0348512	0.996339
TRIM2	1.10282	0.141201	0.0348728	0.996339
ABCB1	1.11559	0.157809	0.0349241	0.996339
VPS13C	1.10535	0.144497	0.0350196	0.996339
HGF	1.12494	0.169852	0.0350227	0.996339
F12	0.894469	-0.160897	0.0351415	0.996339
PPP1R14B	0.916458	-0.12586	0.0352568	0.996339
ATP2B4	1.09859	0.135654	0.0353026	0.996339
INO80B	0.900404	-0.151356	0.0353087	0.996339
GPX4	0.924543	-0.113187	0.035346	0.996339
COL8A1	1.1047	0.143652	0.0354741	0.996339
ROBO1	1.11008	0.150662	0.0355213	0.996339
PABPC1L	0.898168	-0.154943	0.0356918	0.996339
TAGAP	1.12384	0.168439	0.0357416	0.996339
B3GNT5	1.11824	0.161228	0.0357977	0.996339
MFSD3	0.916495	-0.125801	0.0358758	0.996339
PRR5	0.902533	-0.147949	0.0358861	0.996339
UFSP1	0.90059	-0.151057	0.0359662	0.996339
ZNHIT2	0.908433	-0.138548	0.0359733	0.996339
FOSB	1.09273	0.127933	0.036157	0.996339
LYG1	0.884689	-0.176758	0.0361709	0.996339
PLEKHM3	1.11803	0.160959	0.0363353	0.996339
NBEA	1.10847	0.148567	0.0366195	0.996339
ABI3BP	1.11571	0.157963	0.0366209	0.996339
FMO2	1.12059	0.164256	0.0368249	0.996339
DOCK11	1.11735	0.160087	0.0368699	0.996339
GOLGA8B	0.900119	-0.151812	0.0368982	0.996339
AMOT	1.10483	0.143825	0.0368988	0.996339
PPAN	0.901483	-0.149627	0.0369617	0.996339
NT5M	0.899339	-0.153063	0.0370426	0.996339
CCDC124	0.915374	-0.127567	0.0370692	0.996339
CUTA	0.921441	-0.118037	0.0370708	0.996339
CCS	0.911739	-0.133308	0.0371451	0.996339
ST20	0.898205	-0.154884	0.0371702	0.996339
ATHL1	0.902493	-0.148013	0.0372652	0.996339
P2RY11	0.901752	-0.149197	0.0373236	0.996339
CDH11	1.10378	0.142449	0.0374552	0.996339
EVI2B	1.11122	0.152147	0.0374605	0.996339
DOHH	0.905978	-0.142452	0.0375227	0.996339
FGF10	1.12615	0.171394	0.0376424	0.996339
C8G	0.889868	-0.168336	0.0376515	0.996339
TGFB2	1.1075	0.147304	0.0376521	0.996339
N4BP2	1.10528	0.144405	0.0378302	0.996339
RNF208	0.904778	-0.144365	0.0378568	0.996339
SP8	1.11094	0.151783	0.037859	0.996339
AMH	0.888758	-0.170137	0.037928	0.996339
AHNAK2	1.11108	0.151969	0.0379385	0.996339
SHROOM4	1.10878	0.148971	0.0379755	0.996339
AGER	0.895292	-0.159569	0.0380721	0.996339
ABCA8	1.11671	0.159259	0.0381252	0.996339
COX6B1	0.925753	-0.111301	0.0381645	0.996339
NDUFA2	0.920969	-0.118776	0.0381798	0.996339
KIAA1109	1.10602	0.145371	0.0382101	0.996339
COL6A3	1.09374	0.129267	0.038584	0.996339
TP63	1.10942	0.149809	0.0387235	0.996339
CDC34	0.913382	-0.13071	0.0388076	0.996339
RPP21	0.911921	-0.13302	0.0388991	0.996339
SULF1	1.09611	0.132394	0.0389797	0.996339
ATP5E	0.917985	-0.123457	0.0391064	0.996339
FAM69B	0.904895	-0.144178	0.0391753	0.996339
CHKB	0.897786	-0.155556	0.0392333	0.996339
TNFRSF18	0.896265	-0.158003	0.0392663	0.996339
MYEOV2	0.909623	-0.136659	0.0393094	0.996339
MRPS34	0.918032	-0.123383	0.0393106	0.996339
CCDC108	0.882765	-0.179899	0.0393111	0.996339
TMEM134	0.916362	-0.126011	0.0393595	0.996339
NDUFB11	0.923239	-0.115223	0.0393644	0.996339
GPT	0.89262	-0.163882	0.039366	0.996339
PLAC8L1	0.885414	-0.175576	0.039445	0.996339
ATP11A	1.10769	0.14755	0.0394924	0.996339
SSNA1	0.917867	-0.123643	0.039604	0.996339
CYP7B1	1.11219	0.153401	0.0398613	0.996339
TMSB10	0.931648	-0.102143	0.0399081	0.996339
SGMS2	1.10268	0.141012	0.040081	0.996339
CEACAM1	1.09985	0.137306	0.0400978	0.996339
SMC4	1.11436	0.156214	0.0402513	0.996339
FAM135A	1.10233	0.140557	0.0402788	0.996339
NUDT1	0.905331	-0.143483	0.040283	0.996339
CFH	1.10863	0.148775	0.0403192	0.996339
DPYD	1.10675	0.146334	0.0403661	0.996339
PLEK	1.10908	0.149367	0.0404502	0.996339
ANKRD50	1.09703	0.133601	0.0404543	0.996339
RPS19	0.929691	-0.105177	0.0405149	0.996339
YDJC	0.909933	-0.136168	0.0406299	0.996339
PPFIA3	0.901026	-0.150359	0.0407229	0.996339
NDUFB10	0.923774	-0.114389	0.0407537	0.996339
MAGIX	0.897392	-0.156189	0.0407744	0.996339
MIIP	0.908836	-0.137908	0.040867	0.996339
MIOX	0.885078	-0.176123	0.0409176	0.996339
MAPK12	0.899547	-0.152729	0.0409343	0.996339
ETV1	1.11864	0.161741	0.0410688	0.996339
NDUFA7	0.909147	-0.137415	0.041166	0.996339
AP2S1	0.923941	-0.114127	0.0413254	0.996339
NDUFA1	0.925738	-0.111324	0.041411	0.996339
HMG20B	0.922349	-0.116615	0.0415276	0.996339
RPS19BP1	0.917419	-0.124347	0.0417018	0.996339
PLXNC1	1.11745	0.160205	0.0417749	0.996339
CFB	1.10024	0.137814	0.0418957	0.996339
B3GALNT2	1.10457	0.143489	0.0419157	0.996339
CHRDL1	1.09708	0.133667	0.0419252	0.996339
RNASEH2C	0.908884	-0.137833	0.041989	0.996339
SELL	1.11384	0.155538	0.0420776	0.996339
ITGAV	1.08945	0.123597	0.0422749	0.996339
TSPO	0.923338	-0.115068	0.0423293	0.996339
CCDC84	0.900895	-0.150569	0.0425875	0.996339
RPL29	0.926386	-0.110315	0.0426584	0.996339
DCHS1	1.10502	0.144068	0.0426823	0.996339
EEF1G	0.912316	-0.132395	0.04271	0.996339
SAMD9	1.11759	0.160389	0.0428666	0.996339
KRTCAP2	0.915857	-0.126806	0.0428948	0.996339
ADAMDEC1	1.12099	0.164776	0.0429325	0.996339
PGLS	0.918057	-0.123345	0.0429366	0.996339
TGFBR3	1.09702	0.133584	0.0432488	0.996339
TRMU	0.90343	-0.146515	0.0432559	0.996339
TIMP3	1.10095	0.138744	0.0434494	0.996339
REEP6	0.918814	-0.122155	0.0434612	0.996339
ZNF688	0.905754	-0.142809	0.0434734	0.996339
CXCL2	1.10804	0.148007	0.0435055	0.996339
RPL32	0.92637	-0.11034	0.0435416	0.996339
FRMD6	1.10337	0.14192	0.04355	0.996339
HRCT1	0.898207	-0.15488	0.0435541	0.996339
SURF2	0.91317	-0.131045	0.0435781	0.996339
WDR34	0.915185	-0.127865	0.0436214	0.996339
RPS20	0.931289	-0.1027	0.0437029	0.996339
SLC6A14	1.10916	0.149463	0.043727	0.996339
PDE8B	1.09782	0.134648	0.0438542	0.996339
FAM175A	1.10484	0.143836	0.0440539	0.996339
SLITRK6	1.11945	0.162792	0.0440919	0.996339
HSPBP1	0.913747	-0.130134	0.0441142	0.996339
CLDND2	0.901102	-0.150238	0.0441859	0.996339
CD164L2	0.898497	-0.154414	0.0442329	0.996339
KCNMA1	1.10326	0.141768	0.0442738	0.996339
FAU	0.92991	-0.104838	0.0442807	0.996339
RPL18	0.932237	-0.101232	0.0444351	0.996339
PAFAH1B3	0.918692	-0.122347	0.0445241	0.996339
ARL6IP4	0.902392	-0.148174	0.0445527	0.996339
NDUFB9	0.921203	-0.11841	0.0446309	0.996339
IKZF1	1.11442	0.156289	0.0447491	0.996339
FAM71E1	0.904904	-0.144163	0.0449633	0.996339
NDUFS6	0.916352	-0.126026	0.0450164	0.996339
EPHA7	1.10815	0.148155	0.0450197	0.996339
FAM160A1	1.11049	0.151201	0.0450959	0.996339
IDUA	0.91045	-0.135348	0.0451031	0.996339
ARRDC3	1.09241	0.12752	0.0451345	0.996339
EXOSC4	0.915862	-0.126798	0.0453273	0.996339
ZNF414	0.909011	-0.13763	0.0453803	0.996339
RABEP2	0.91501	-0.12814	0.0453904	0.996339
H2AFX	0.913964	-0.129791	0.0454125	0.996339
ATP5J2	0.923596	-0.114667	0.0456221	0.996339
NID2	1.11474	0.156709	0.0457337	0.996339
TAOK1	1.09677	0.133257	0.0457762	0.996339
HSD17B3	0.885419	-0.175568	0.0458666	0.996339
MYCBP2	1.09635	0.132712	0.0458846	0.996339
ENDOG	0.911918	-0.133024	0.0459365	0.996339
IL2RB	1.1098	0.150298	0.0459945	0.996339
CXCL5	1.12019	0.163739	0.0462002	0.996339
RFNG	0.91407	-0.129623	0.0462778	0.996339
CENPT	0.909244	-0.13726	0.0463336	0.996339
MAN1A1	1.09801	0.134897	0.0463692	0.996339
HEG1	1.0983	0.135268	0.0463777	0.996339
SLIT2	1.1011	0.138944	0.0465337	0.996339
RECQL	1.10395	0.142675	0.0465857	0.996339
E4F1	0.913226	-0.130956	0.0466256	0.996339
MRPS21	0.921758	-0.11754	0.0467753	0.996339
DPP7	0.923546	-0.114744	0.0469498	0.996339
RPL34	0.927782	-0.108142	0.0470772	0.996339
FBXL6	0.908874	-0.137847	0.0470934	0.996339
EGR2	1.09599	0.132233	0.0471447	0.996339
TXN	0.928443	-0.107115	0.0472031	0.996339
STARD10	0.921844	-0.117405	0.0474526	0.996339
HIST1H4E	0.906113	-0.142236	0.0474785	0.996339
ANO5	1.11907	0.1623	0.0475016	0.996339
RAB23	1.09741	0.134108	0.0475482	0.996339
TCTEX1D2	0.904959	-0.144076	0.0475838	0.996339
GABRP	1.10632	0.145762	0.0476128	0.996339
MICALCL	1.11281	0.15421	0.0476214	0.996339
TRMT1	0.913546	-0.130451	0.0477557	0.996339
ZNF444	0.912062	-0.132797	0.0478446	0.996339
CD302	1.09575	0.131915	0.0479527	0.996339
CCDC24	0.910952	-0.134552	0.0479693	0.996339
ESRRG	1.11028	0.150919	0.0480322	0.996339
CCDC12	0.915026	-0.128115	0.0480964	0.996339
ATP9A	1.09059	0.125111	0.0481055	0.996339
C4A	1.10167	0.13969	0.0481381	0.996339
DACH1	1.10192	0.140014	0.0481421	0.996339
GBP4	1.10033	0.137936	0.0481853	0.996339
CSF2RB	1.1117	0.152774	0.0482162	0.996339
MANEA	1.10421	0.14302	0.0483159	0.996339
PEX11G	0.912408	-0.132249	0.0483382	0.996339
SH3GLB2	0.921268	-0.118307	0.048524	0.996339
TNS1	1.0881	0.121806	0.0486136	0.996339
PABPN1	0.919898	-0.120454	0.0486188	0.996339
MRPL52	0.914422	-0.129069	0.0486917	0.996339
FAM83B	1.12158	0.165529	0.0487515	0.996339
MGMT	0.917482	-0.124248	0.0488471	0.996339
PTOV1	0.924048	-0.113961	0.0489008	0.996339
ALG11	1.10998	0.150537	0.0489205	0.996339
POLR2L	0.922671	-0.116111	0.0489923	0.996339
THOP1	0.915264	-0.127739	0.0490094	0.996339
PHLDA2	0.912984	-0.131338	0.0490117	0.996339
HCFC1R1	0.919304	-0.121385	0.049073	0.996339
SAMD9L	1.1113	0.152244	0.0491088	0.996339
KIT	1.10893	0.149163	0.0491296	0.996339
RLN2	0.899565	-0.152701	0.0493577	0.996339
DAAM2	1.1048	0.14379	0.0494059	0.996339
SEMA3E	1.10548	0.144672	0.0494798	0.996339
GPR34	1.11225	0.153486	0.0495768	0.996339
ITGB6	1.11337	0.154936	0.0496108	0.996339
DPM2	0.915332	-0.127634	0.0496255	0.996339
TRAPPC6A	0.922955	-0.115668	0.0496866	0.996339
DOCK10	1.11342	0.155004	0.0497549	0.996339
ZEB2	1.10962	0.150069	0.0498465	0.996339
MESP2	0.897754	-0.155608	0.0499084	0.996339
TST	0.922591	-0.116237	0.049964	0.996339
RABAC1	0.92463	-0.113051	0.0499824	0.996339
RAC3	0.917336	-0.124478	0.0499999	0.996339
WWC2	1.10805	0.148019	0.0500446	0.996339
CLDN3	0.929235	-0.105885	0.0501124	0.996339
RPL38	0.931123	-0.102957	0.0501149	0.996339
RPS9	0.932764	-0.100417	0.0502253	0.996339
RPL12	0.934609	-0.0975644	0.0502691	0.996339
PRDX5	0.930108	-0.10453	0.0503089	0.996339
MNDA	1.11026	0.150902	0.0503537	0.996339
P2RY13	1.11666	0.159188	0.0505591	0.996339
SIRT6	0.910419	-0.135397	0.0508022	0.996339
PIK3CA	1.10466	0.143605	0.0508321	0.996339
TSHZ2	1.10443	0.143302	0.0508377	0.996339
SYTL1	0.919935	-0.120396	0.0508428	0.996339
ASAP2	1.10286	0.14125	0.0508556	0.996339
LAGE3	0.91959	-0.120938	0.050957	0.996339
KLHL17	0.904601	-0.144646	0.0509908	0.996339
ITGB8	1.10341	0.141969	0.0510418	0.996339
ANTXR1	1.09128	0.126019	0.0510619	0.996339
ROR1	1.10552	0.144727	0.0511472	0.996339
CPLX1	0.906412	-0.141761	0.0511764	0.996339
FASTK	0.919216	-0.121523	0.0512047	0.996339
CRISP3	1.0964	0.13277	0.0514185	0.996339
SHPRH	1.11041	0.151087	0.0515667	0.996339
DRAP1	0.924441	-0.113346	0.0516314	0.996339
KIF2A	1.09994	0.137427	0.0517864	0.996339
ITPR3	1.09015	0.124531	0.0519139	0.996339
IRF7	0.914326	-0.129219	0.0520058	0.996339
COX6A1	0.928133	-0.107597	0.0520298	0.996339
BOP1	0.919664	-0.120821	0.0520787	0.996339
MAPK15	0.896591	-0.157478	0.0521176	0.996339
NENF	0.925805	-0.111219	0.0523624	0.996339
TRAPPC2L	0.918412	-0.122786	0.0524152	0.996339
ADAMTSL3	1.10696	0.146608	0.0525479	0.996339
TRMT61A	0.914672	-0.128673	0.0525674	0.996339
ZNF205	0.912135	-0.13268	0.0526392	0.996339
SERPINA11	1.10435	0.143202	0.0528343	0.996339
PSMG3	0.916983	-0.125033	0.0528599	0.996339
CCDC130	0.915293	-0.127694	0.0529879	0.996339
PPP1R16B	1.11136	0.152332	0.0531334	0.996339
RPL24	0.933209	-0.0997272	0.0532673	0.996339
OSMR	1.09579	0.131966	0.0533453	0.996339
GLIPR1	1.10247	0.14074	0.0533544	0.996339
PFDN6	0.916682	-0.125508	0.0533933	0.996339
SDF2L1	0.922481	-0.116409	0.0534035	0.996339
KIRREL	1.10206	0.140206	0.0535134	0.996339
CACHD1	1.10586	0.14517	0.0535825	0.996339
TTC36	0.899515	-0.152781	0.0537736	0.996339
EPB41L2	1.10173	0.139767	0.0537873	0.996339
FBXL8	0.910608	-0.135097	0.0538136	0.996339
RPS2	0.9353	-0.0964992	0.0538746	0.996339
NTN5	0.894279	-0.161204	0.0538956	0.996339
CCR1	1.111	0.151864	0.0539078	0.996339
ZP3	0.908625	-0.138243	0.0539495	0.996339
CYHR1	0.915163	-0.127899	0.0540345	0.996339
PGR	1.11677	0.159328	0.054171	0.996339
PTPLAD2	1.10783	0.147741	0.0542001	0.996339
VPS13B	1.09798	0.134854	0.0542702	0.996339
TMUB1	0.91955	-0.121001	0.0543404	0.996339
HSPG2	1.0916	0.126442	0.054364	0.996339
B3GAT3	0.919474	-0.12112	0.0544992	0.996339
IRAK3	1.11197	0.153118	0.0545498	0.996339
PVRL3	1.09042	0.12489	0.054609	0.996339
DIO2	1.09689	0.133425	0.054708	0.996339
KLHDC9	0.914403	-0.129098	0.0547706	0.996339
NR2F6	0.922121	-0.116972	0.055004	0.996339
NSMCE1	0.924459	-0.113319	0.0550091	0.996339
OCLN	1.10188	0.139963	0.055031	0.996339
EDIL3	1.10535	0.144504	0.0550493	0.996339
TIMM13	0.918898	-0.122023	0.0550872	0.996339
ANO6	1.09254	0.127689	0.0550932	0.996339
FAM3A	0.921847	-0.117401	0.0553568	0.996339
PABPC4L	1.10647	0.145971	0.0553572	0.996339
TM7SF2	0.926568	-0.110032	0.055456	0.996339
SLC34A2	1.10964	0.150089	0.0556208	0.996339
ATRX	1.09708	0.133672	0.0556355	0.996339
FRYL	1.09914	0.136377	0.0557244	0.996339
COX4I1	0.929252	-0.105858	0.055747	0.996339
ZNF292	1.0991	0.136328	0.055758	0.996339
ATP6V1B1	0.899048	-0.153531	0.0557867	0.996339
OGN	1.09496	0.130878	0.055789	0.996339
CPT1B	0.89782	-0.155502	0.0557947	0.996339
COX8A	0.933024	-0.100015	0.0558096	0.996339
RPL18A	0.933925	-0.0986216	0.055825	0.996339
ABHD14A	0.917464	-0.124276	0.0558785	0.996339
OSBPL8	1.09381	0.129358	0.0559715	0.996339
TMEM175	0.918747	-0.122261	0.0559726	0.996339
MRPL28	0.919142	-0.121641	0.0560743	0.996339
HSD11B1L	0.904992	-0.144023	0.0561051	0.996339
DGCR6L	0.924963	-0.112532	0.0561448	0.996339
BAD	0.920039	-0.120233	0.0562549	0.996339
SNRPF	0.919953	-0.120369	0.056317	0.996339
CHD9	1.09121	0.125932	0.0563929	0.996339
DUS1L	0.922801	-0.115909	0.056475	0.996339
CLTB	0.922578	-0.116257	0.0564923	0.996339
COX7B	0.923055	-0.115512	0.0565893	0.996339
ANKRD34B	1.11422	0.156034	0.0567858	0.996339
EDNRA	1.08899	0.122992	0.056923	0.996339
MAP1LC3A	0.916199	-0.126268	0.0569282	0.996339
FNDC3A	1.0906	0.125127	0.0569346	0.996339
RPL37A	0.931215	-0.102814	0.0570621	0.996339
COL4A4	1.10946	0.149855	0.0571325	0.996339
FAM171B	1.10628	0.145716	0.0571431	0.996339
ZNF699	1.11485	0.156853	0.0572307	0.996339
FN1	1.0875	0.12101	0.0572972	0.996339
LRRK2	1.11701	0.159638	0.0574093	0.996339
NBL1	0.926701	-0.109825	0.0574384	0.996339
MACF1	1.0927	0.127901	0.0574794	0.996339
MAP1B	1.09323	0.128591	0.057556	0.996339
PUSL1	0.911931	-0.133003	0.0575835	0.996339
CDK2AP2	0.922524	-0.116341	0.0576001	0.996339
PNKP	0.922029	-0.117116	0.0576803	0.996339
PLSCR4	1.09893	0.136097	0.0576809	0.996339
ZNF511	0.920044	-0.120225	0.0577219	0.996339
CCDC106	0.917365	-0.124432	0.0577512	0.996339
B3GALT6	0.918857	-0.122087	0.0577834	0.996339
C4B	1.09792	0.134778	0.0577886	0.996339
LRP1	1.08816	0.121895	0.0578186	0.996339
RPL14	0.928715	-0.106692	0.0579377	0.996339
ROGDI	0.91899	-0.12188	0.0579645	0.996339
ANKK1	0.898345	-0.154658	0.0579898	0.996339
BTBD8	1.11777	0.160627	0.0580712	0.996339
KAT2A	0.921688	-0.11765	0.0581499	0.996339
FAM132A	0.894872	-0.160247	0.0582647	0.996339
WDR13	0.922101	-0.117004	0.0582845	0.996339
EGR3	1.0998	0.13724	0.0583416	0.996339
GSDMB	0.902468	-0.148053	0.0583431	0.996339
PLXDC2	1.09237	0.127465	0.0583876	0.996339
ZNF486	1.09188	0.126819	0.0584424	0.996339
ANKFY1	1.09478	0.130643	0.0586508	0.996339
MOXD1	1.09043	0.124898	0.0587685	0.996339
MFSD10	0.926233	-0.110554	0.0588119	0.996339
SERF2	0.929738	-0.105105	0.0588126	0.996339
ECHDC2	0.922906	-0.115744	0.0588331	0.996339
MAML2	1.0979	0.134742	0.0589536	0.996339
ITFG3	0.922584	-0.116247	0.0589983	0.996339
SPPL2B	0.913984	-0.129759	0.0590375	0.996339
RPS17	0.934956	-0.0970299	0.0590504	0.996339
ARL2	0.923806	-0.114339	0.0590966	0.996339
TMEM141	0.929976	-0.104735	0.059308	0.996339
MVD	0.915808	-0.126883	0.0593128	0.996339
MET	1.09753	0.134259	0.0593274	0.996339
RAB26	0.912592	-0.131958	0.0594166	0.996339
PTGER2	1.09877	0.135889	0.0594563	0.996339
CRYGS	0.895967	-0.158482	0.0594684	0.996339
ITGA1	1.09455	0.130336	0.0595883	0.996339
ARL16	0.92229	-0.116708	0.059615	0.996339
ETFB	0.920281	-0.119854	0.0596174	0.996339
EPHA5	1.11352	0.155133	0.0596322	0.996339
AHR	1.08918	0.123245	0.0596495	0.996339
MRPS26	0.92757	-0.108471	0.0597353	0.996339
WDR18	0.922648	-0.116148	0.0599071	0.996339
MICALL2	0.911652	-0.133445	0.0599131	0.996339
FPR3	1.10211	0.140271	0.0599592	0.996339
RPL8	0.936506	-0.0946399	0.0599592	0.996339
MUC6	0.898634	-0.154195	0.0599771	0.996339
UNC5A	0.904426	-0.144925	0.060065	0.996339
TRIM22	1.09421	0.129895	0.0600695	0.996339
HIST1H2AE	0.921807	-0.117463	0.0602454	0.996339
SLC25A41	0.895086	-0.159902	0.0602694	0.996339
MMRN1	1.10915	0.149457	0.0602981	0.996339
MRPL20	0.925184	-0.112188	0.0604562	0.996339
ERAP1	1.09324	0.128613	0.0605302	0.996339
ZNF787	0.919438	-0.121176	0.0606169	0.996339
SIGIRR	0.919075	-0.121746	0.0606225	0.996339
FAT1	1.08193	0.113609	0.0607025	0.996339
APC	1.10147	0.139431	0.0607297	0.996339
TSSC4	0.921706	-0.117621	0.0608026	0.996339
IKZF2	1.10366	0.142299	0.0608064	0.996339
SEC61G	0.928266	-0.10739	0.0608964	0.996339
CAMK2B	0.908723	-0.138088	0.0609184	0.996339
IRF8	1.09848	0.135509	0.0609355	0.996339
KIAA1875	0.899936	-0.152106	0.0609626	0.996339
THBS2	1.09026	0.124671	0.0612187	0.996339
TRABD	0.924277	-0.113602	0.0614181	0.996339
HOMER3	0.914222	-0.129384	0.0615333	0.996339
CCDC80	1.09643	0.132818	0.0615905	0.996339
TNC	1.08612	0.119188	0.0616797	0.996339
GPR174	1.12295	0.167292	0.061751	0.996339
SPATA2L	0.915132	-0.127948	0.0619993	0.996339
UBL5	0.926191	-0.110618	0.0620048	0.996339
FTCD	0.898005	-0.155205	0.0620427	0.996339
NMRAL1	0.925441	-0.111788	0.0620442	0.996339
RABGEF1	0.908771	-0.138012	0.0620754	0.996339
ARHGAP5	1.09195	0.12691	0.0621036	0.996339
EEF1A2	0.923125	-0.115401	0.0622822	0.996339
NOSIP	0.923391	-0.114986	0.0623368	0.996339
NDUFV2	0.922679	-0.116099	0.0623894	0.996339
RPRML	0.899972	-0.152049	0.0624382	0.996339
PFDN5	0.93136	-0.102589	0.0625416	0.996339
TCF4	1.09619	0.132492	0.0625515	0.996339
SLC5A3	1.09966	0.137063	0.0625593	0.996339
HINT2	0.922049	-0.117084	0.0625935	0.996339
SFRP1	1.08149	0.11302	0.0626321	0.996339
MAD1L1	0.914763	-0.128531	0.0627043	0.996339
AGPAT2	0.921964	-0.117217	0.0629684	0.996339
ANKRD24	0.906576	-0.1415	0.063097	0.996339
SLC9A3R2	0.924435	-0.113356	0.0634063	0.996339
NID1	1.09151	0.126324	0.0634687	0.996339
DMD	1.10318	0.141664	0.0635823	0.996339
ARHGAP20	1.10991	0.150441	0.0635976	0.996339
SULT1A1	0.906873	-0.141027	0.0636688	0.996339
ZEB1	1.09901	0.1362	0.063785	0.996339
SEMA5A	1.10137	0.139305	0.0638921	0.996339
GP2	1.08503	0.117731	0.0639133	0.996339
CENPM	0.909351	-0.137091	0.0639357	0.996339
DECR2	0.917996	-0.12344	0.0639743	0.996339
VWA2	1.09678	0.13328	0.0640204	0.996339
ZBTB48	0.91628	-0.126139	0.0641982	0.996339
NOTCH2	1.08606	0.119099	0.064231	0.996339
REL	1.10167	0.139696	0.0642493	0.996339
GUK1	0.92787	-0.108005	0.0643547	0.996339
CDK5RAP3	0.924599	-0.113101	0.0644289	0.996339
KIAA1211	1.11005	0.150621	0.0644856	0.996339
MAP2K2	0.925571	-0.111584	0.0646082	0.996339
PRKD3	1.09751	0.134233	0.0647705	0.996339
PNPLA7	0.922933	-0.115702	0.0648146	0.996339
THSD4	1.09087	0.12548	0.0649053	0.996339
IL33	1.09553	0.131626	0.0649367	0.996339
ZFPM1	0.91091	-0.13462	0.0649421	0.996339
CNOT1	1.08471	0.117312	0.0650696	0.996339
BDP1	1.0955	0.131593	0.0651819	0.996339
CALML6	0.893594	-0.162309	0.0652323	0.996339
CCDC107	0.913809	-0.130036	0.0652892	0.996339
TMEM106B	1.08886	0.122822	0.0654021	0.996339
TRAPPC10	1.10076	0.138494	0.06542	0.996339
RPL37	0.927519	-0.108552	0.0655449	0.996339
LRRC45	0.915931	-0.12669	0.0657255	0.996339
SIVA1	0.922048	-0.117086	0.0658339	0.996339
NAV2	1.103	0.141429	0.065874	0.996339
SLC2A4RG	0.925222	-0.112129	0.0658752	0.996339
LRRN1	1.08879	0.122722	0.0660201	0.996339
VCL	1.08275	0.114701	0.0660609	0.996339
MAN2A1	1.09154	0.126371	0.0662489	0.996339
ZSCAN1	0.900733	-0.150829	0.0663377	0.996339
NDUFS5	0.934081	-0.0983809	0.0664183	0.996339
ZMYND19	0.920138	-0.120078	0.0664945	0.996339
RPL9	0.934745	-0.0973558	0.0665391	0.996339
TCEA2	0.917411	-0.12436	0.0666624	0.996339
PRRX1	1.09061	0.125129	0.0668303	0.996339
SLC26A4	1.09599	0.132231	0.066836	0.996339
LRRC31	1.10838	0.148457	0.0669376	0.996339
MRPL54	0.927948	-0.107884	0.0671303	0.996339
CORO6	0.902753	-0.147597	0.06727	0.996339
NDUFS7	0.921585	-0.117811	0.0674616	0.996339
TIMM10	0.924398	-0.113414	0.0674786	0.996339
MT2A	0.934433	-0.0978376	0.0676272	0.996339
AKR7A3	0.905784	-0.142762	0.0678518	0.996339
ASCC3	1.09277	0.127987	0.067854	0.996339
RFXANK	0.922777	-0.115946	0.0680022	0.996339
SF3B5	0.931513	-0.102352	0.0682531	0.996339
HDAC9	1.10232	0.140546	0.0682533	0.996339
ITGB3	1.10706	0.146735	0.0682953	0.996339
LTBP1	1.08526	0.118039	0.0683002	0.996339
ATAD3A	0.919373	-0.121278	0.068364	0.996339
PPP2R3B	0.903549	-0.146325	0.0684093	0.996339
ACAP3	0.911705	-0.133361	0.0684114	0.996339
HIST1H2BE	0.907229	-0.140461	0.0687337	0.996339
PEBP4	0.91981	-0.120593	0.0688205	0.996339
GBP1	1.09188	0.126819	0.0688261	0.996339
GNL3L	1.08588	0.118865	0.0688288	0.996339
TMEM200A	1.10583	0.145136	0.0688451	0.996339
EPN1	0.926584	-0.110006	0.068926	0.996339
SLC25A39	0.931212	-0.102819	0.0690853	0.996339
NOMO2	1.09035	0.124797	0.0691044	0.996339
CCNL2	0.921553	-0.11786	0.0691666	0.996339
MRPL24	0.928838	-0.106501	0.0692143	0.996339
COPE	0.930013	-0.104677	0.0693047	0.996339
PRKRIP1	0.920452	-0.119585	0.0693874	0.996339
CHRM3	1.094	0.129619	0.0694953	0.996339
SRM	0.927743	-0.108203	0.0695086	0.996339
EIF4EBP1	0.922756	-0.115978	0.069525	0.996339
SPON2	0.931781	-0.101937	0.0696548	0.996339
RBM42	0.927489	-0.108598	0.0697976	0.996339
CASP8AP2	1.10074	0.13848	0.0699891	0.996339
POP7	0.92548	-0.111726	0.0700284	0.996339
FAAH	0.930005	-0.10469	0.0701683	0.996339
VPS28	0.928667	-0.106767	0.0701771	0.996339
BCL9L	1.09074	0.125309	0.070223	0.996339
COQ4	0.920652	-0.119272	0.0702856	0.996339
CNTN4	1.10812	0.148112	0.0703062	0.996339
NCKAP1L	1.10012	0.137666	0.070363	0.996339
RRP1	0.918846	-0.122106	0.0703877	0.996339
STAG1	1.09231	0.127377	0.0703979	0.996339
SPOPL	1.09024	0.124651	0.0704266	0.996339
GLTSCR2	0.934853	-0.097189	0.070483	0.996339
MBNL2	1.08535	0.118154	0.0705462	0.996339
BOLA2B	0.902472	-0.148046	0.0705664	0.996339
SH2B2	0.908963	-0.137706	0.0706412	0.996339
CCR4	1.10901	0.14927	0.0706676	0.996339
KAZALD1	0.919148	-0.12163	0.0707212	0.996339
PTPRG	1.09348	0.128928	0.0708023	0.996339
PQBP1	0.926038	-0.110857	0.0708819	0.996339
MAPK11	0.915566	-0.127264	0.0710202	0.996339
MYOCD	1.09912	0.136352	0.0712586	0.996339
DDX60	1.09207	0.127064	0.0713558	0.996339
DHRS4L2	0.91858	-0.122523	0.0714362	0.996339
MYL6B	0.924662	-0.113003	0.0714577	0.996339
PSMB3	0.932962	-0.100109	0.0715524	0.996339
ZBTB38	1.09058	0.125089	0.0717241	0.996339
MSRB2	0.926781	-0.109699	0.0717741	0.996339
SULT1C4	1.10541	0.144581	0.0718387	0.996339
MRPL21	0.923617	-0.114633	0.0718694	0.996339
CHCHD1	0.923624	-0.114623	0.0718718	0.996339
SHARPIN	0.925321	-0.111974	0.0721	0.996339
SNRPA	0.926193	-0.110615	0.0723552	0.996339
IRF3	0.922282	-0.11672	0.0723575	0.996339
NDUFB1	0.922086	-0.117027	0.0725495	0.996339
HIST1H1C	0.934661	-0.0974847	0.0725547	0.996339
NR3C1	1.09085	0.125453	0.0725733	0.996339
KIF22	0.9263	-0.110449	0.0726449	0.996339
NOP16	0.918325	-0.122923	0.0727053	0.996339
RPL23	0.936002	-0.0954167	0.0727688	0.996339
GLI3	1.09791	0.134758	0.073005	0.996339
BANF1	0.930142	-0.104478	0.0731039	0.996339
ROCK1	1.08896	0.122948	0.0731704	0.996339
LPCAT2	1.09831	0.135288	0.073284	0.996339
MUM1L1	1.09831	0.13529	0.0733761	0.996339
CHCHD5	0.920289	-0.119841	0.0734742	0.996339
BCL7C	0.920758	-0.119106	0.0735561	0.996339
PLA2G4A	1.09777	0.134578	0.0736021	0.996339
NUBP2	0.922624	-0.116185	0.0736987	0.996339
HIST1H4J	0.907045	-0.140753	0.0737119	0.996339
PTMS	0.935936	-0.0955175	0.0737372	0.996339
ZNF750	1.09909	0.136306	0.073904	0.996339
SLC4A7	1.09091	0.125531	0.073961	0.996339
TEAD1	1.09099	0.125636	0.0739982	0.996339
RASA1	1.08828	0.122056	0.0740187	0.996339
NR4A2	1.08736	0.120829	0.07409	0.996339
TBC1D8B	1.09682	0.133331	0.0742869	0.996339
CAMK4	1.10438	0.143236	0.0743079	0.996339
PUS1	0.915019	-0.128127	0.0744881	0.996339
DYNLRB1	0.931227	-0.102795	0.0745017	0.996339
ABHD1	0.905669	-0.142945	0.0745807	0.996339
CPD	1.07756	0.107771	0.0746433	0.996339
RPUSD1	0.920466	-0.119564	0.0746714	0.996339
GUCY1A2	1.10211	0.140274	0.0748389	0.996339
RELL1	1.0942	0.129877	0.0749805	0.996339
TAZ	0.914946	-0.128242	0.0749903	0.996339
SLC40A1	1.08004	0.111089	0.0752338	0.996339
MT1X	0.931244	-0.102769	0.0752411	0.996339
MIB2	0.917906	-0.123582	0.0752875	0.996339
SSBP4	0.92152	-0.117912	0.0753466	0.996339
KLK15	0.912861	-0.131534	0.0755002	0.996339
PFDN2	0.926615	-0.109958	0.075506	0.996339
FNIP2	1.08488	0.117536	0.0755315	0.996339
PCYT2	0.921222	-0.11838	0.0755923	0.996339
SERTAD4	1.09823	0.135184	0.0757778	0.996339
AHNAK	1.07438	0.103507	0.0758481	0.996339
CXCL1	1.09279	0.12801	0.0760922	0.996339
ITPA	0.925067	-0.11237	0.0761701	0.996339
SSR4	0.934615	-0.0975553	0.0762336	0.996339
RPL27A	0.938956	-0.0908705	0.0762566	0.996339
AOAH	1.09842	0.135426	0.0762673	0.996339
CRYBB3	0.901955	-0.148873	0.0763457	0.996339
FER	1.09948	0.136818	0.0763971	0.996339
DSC2	1.08252	0.1144	0.0765916	0.996339
PIK3C2A	1.08396	0.116308	0.0766006	0.996339
ALKBH6	0.909813	-0.136358	0.0766618	0.996339
KLHL5	1.08683	0.120125	0.076677	0.996339
OTUD4	1.09143	0.126221	0.0766777	0.996339
IFI27L1	0.920602	-0.119351	0.0767793	0.996339
PSD3	1.09324	0.128611	0.0768494	0.996339
ETS1	1.08337	0.11553	0.0768633	0.996339
CCDC88A	1.10441	0.143281	0.0769696	0.996339
RPS26	0.931415	-0.102505	0.0769981	0.996339
LUC7L	0.917769	-0.123798	0.0771572	0.996339
SACS	1.09908	0.136293	0.0771958	0.996339
SCRN2	0.922078	-0.11704	0.0772065	0.996339
UBE2M	0.931632	-0.102168	0.0774865	0.996339
COL10A1	1.09767	0.134447	0.0775506	0.996339
CEP350	1.0874	0.120881	0.0775857	0.996339
RPS29	0.934241	-0.0981337	0.0776455	0.996339
RANGRF	0.918956	-0.121933	0.0776459	0.996339
FXYD3	0.931057	-0.103058	0.0777065	0.996339
FIS1	0.93227	-0.101181	0.0777121	0.996339
ZNF837	0.914451	-0.129023	0.0777219	0.996339
DOCK2	1.09874	0.135846	0.0778046	0.996339
SVEP1	1.10136	0.139284	0.0778441	0.996339
UQCRH	0.931965	-0.101652	0.0779117	0.996339
XAB2	0.929355	-0.105699	0.0779612	0.996339
PTGES2	0.92605	-0.110837	0.0779899	0.996339
NME1-NME2	0.927408	-0.108724	0.0780136	0.996339
HSPA1A	0.93245	-0.100902	0.0780661	0.996339
NTHL1	0.921066	-0.118623	0.0781462	0.996339
ATP5G1	0.928513	-0.107005	0.078287	0.996339
RIF1	1.0921	0.127107	0.0784932	0.996339
NOL3	0.924781	-0.112817	0.0785004	0.996339
PMVK	0.929192	-0.105952	0.0789308	0.996339
SF3A2	0.928299	-0.107339	0.0789457	0.996339
RBX1	0.929021	-0.106217	0.079074	0.996339
RPL13A	0.942768	-0.0850253	0.0790894	0.996339
PROS1	1.08234	0.114151	0.0792588	0.996339
LSM4	0.929951	-0.104774	0.0793174	0.996339
ASH1L	1.08475	0.117366	0.0793181	0.996339
DNAJC4	0.927102	-0.109199	0.079357	0.996339
CCDC94	0.922554	-0.116295	0.0793643	0.996339
AGL	1.08834	0.122128	0.0794306	0.996339
SATB1	1.08742	0.120903	0.0794569	0.996339
RPL19	0.941619	-0.0867844	0.0796116	0.996339
FILIP1L	1.08497	0.117656	0.0796422	0.996339
FLYWCH2	0.927385	-0.108759	0.0796619	0.996339
SNRPD2	0.932733	-0.100464	0.0797658	0.996339
PLEKHJ1	0.923796	-0.114353	0.0798469	0.996339
SLFN11	1.09309	0.128411	0.0798832	0.996339
SEMA3D	1.10051	0.138179	0.0799973	0.996339
NARFL	0.919789	-0.120625	0.0800543	0.996339
EEA1	1.09079	0.125376	0.0800763	0.996339
BIRC6	1.08325	0.115371	0.0800764	0.996339
PIGQ	0.924239	-0.113661	0.0801303	0.996339
MRPL51	0.932946	-0.100135	0.0803083	0.996339
SEPW1	0.931823	-0.101872	0.0803365	0.996339
KRT18	0.934494	-0.0977423	0.0804889	0.996339
ATP6V0B	0.932441	-0.100915	0.0805155	0.996339
RPL11	0.942107	-0.0860378	0.0805156	0.996339
EIF3G	0.93315	-0.099819	0.0806225	0.996339
LTBP2	1.08305	0.115094	0.0806694	0.996339
ASXL2	1.08652	0.119709	0.0807888	0.996339
PYCRL	0.921875	-0.117357	0.0808331	0.996339
COX7A2	0.934045	-0.0984356	0.0809501	0.996339
MOSPD3	0.924218	-0.113695	0.0810247	0.996339
RPS24	0.93873	-0.0912174	0.0810787	0.996339
DTWD2	1.08816	0.121897	0.0811389	0.996339
MAP1A	1.09646	0.132853	0.0811475	0.996339
TLR7	1.10055	0.138226	0.0811725	0.996339
GPX1	0.933515	-0.0992546	0.0811911	0.996339
RORB	1.09331	0.128706	0.0813026	0.996339
NPAT	1.09191	0.126857	0.0813985	0.996339
PCDHGB7	1.09756	0.134305	0.0814756	0.996339
CORT	0.901027	-0.150358	0.0814874	0.996339
CSNK2B	0.930865	-0.103356	0.0815155	0.996339
DSE	1.09689	0.133422	0.0815333	0.996339
FAM89B	0.929158	-0.106005	0.0816498	0.996339
CRISPLD1	1.08441	0.116911	0.0818593	0.996339
ODF3B	0.918118	-0.123248	0.0819432	0.996339
FKBP8	0.931472	-0.102416	0.0819469	0.996339
MAP9	1.09123	0.125954	0.0820143	0.996339
TOMM7	0.936356	-0.0948705	0.0820171	0.996339
CLEC11A	0.922611	-0.116206	0.0824401	0.996339
ALKBH2	0.92274	-0.116005	0.0824767	0.996339
GHR	1.07759	0.107806	0.0826598	0.996339
NOC4L	0.921787	-0.117495	0.0826968	0.996339
RECQL4	0.917573	-0.124105	0.082782	0.996339
PIKFYVE	1.0863	0.11942	0.082791	0.996339
UPK3A	0.925422	-0.111817	0.0828134	0.996339
PLS1	1.09609	0.132371	0.0828493	0.996339
PCBP4	0.921849	-0.117398	0.0829365	0.996339
ARTN	0.909171	-0.137376	0.0829458	0.996339
TMEM219	0.931978	-0.101633	0.0829948	0.996339
ACPT	0.907538	-0.13997	0.0830195	0.996339
KRTCAP3	0.928869	-0.106454	0.0831049	0.996339
FAM96B	0.932129	-0.101399	0.0832876	0.996339
HSD11B1	1.09507	0.131023	0.0834283	0.996339
PREX2	1.10334	0.141874	0.0834574	0.996339
CPEB4	1.08751	0.121022	0.0836794	0.996339
TMEM54	0.93198	-0.101628	0.0837991	0.996339
STAP2	0.929531	-0.105425	0.0838223	0.996339
FGF17	0.903188	-0.146902	0.0840111	0.996339
PICK1	0.927634	-0.108373	0.0840573	0.996339
PTPN14	1.09102	0.125677	0.0841673	0.996339
PTPRK	1.07931	0.11011	0.0841845	0.996339
TMEM208	0.927296	-0.108898	0.0842357	0.996339
FRRS1	1.08798	0.121653	0.0843299	0.996339
RPL39	0.938191	-0.0920467	0.084437	0.996339
SSSCA1	0.923752	-0.114422	0.0845455	0.996339
SLC25A29	0.923996	-0.114042	0.0846188	0.996339
STK32C	0.917307	-0.124523	0.0847152	0.996339
TIMM8B	0.925695	-0.111391	0.0847585	0.996339
JUND	0.937889	-0.0925113	0.0848095	0.996339
MT1F	0.931159	-0.1029	0.0848606	0.996339
CCR5	1.09957	0.136934	0.0848727	0.996339
AKAP8L	0.924622	-0.113065	0.084907	0.996339
RPL31	0.939869	-0.089468	0.0849253	0.996339
ISOC2	0.92692	-0.109483	0.0852001	0.996339
ITGA9	1.08895	0.122931	0.0853058	0.996339
FOS	1.06687	0.0933858	0.085493	0.996339
PRKCB	1.09601	0.132254	0.0855587	0.996339
RPS8	0.9423	-0.0857411	0.0856414	0.996339
MPDZ	1.08307	0.115126	0.0857951	0.996339
GUCY2D	0.906969	-0.140875	0.0858103	0.996339
THAP7	0.923001	-0.115596	0.0858484	0.996339
USP53	1.09011	0.12447	0.085922	0.996339
TUT1	0.922648	-0.116147	0.0859899	0.996339
LRFN4	0.916233	-0.126213	0.08601	0.996339
ST6GAL1	1.07565	0.105209	0.0860125	0.996339
RPL26	0.938306	-0.0918694	0.0861315	0.996339
NF1	1.0874	0.120879	0.0862546	0.996339
NDUFB8	0.931971	-0.101643	0.0862786	0.996339
HIGD2A	0.935029	-0.0969174	0.0863517	0.996339
GPR124	1.07884	0.109478	0.0864095	0.996339
JMJD1C	1.08226	0.11405	0.0864703	0.996339
ALDH1L2	1.10355	0.142153	0.0865241	0.996339
CCDC74A	0.916274	-0.126149	0.0865285	0.996339
BRMS1	0.927726	-0.10823	0.0865771	0.996339
TMEM145	0.907143	-0.140598	0.0865913	0.996339
SEC24D	1.08127	0.112732	0.0866311	0.996339
LRCH2	1.0915	0.126306	0.0866981	0.996339
ANKRD23	0.906195	-0.142106	0.0868247	0.996339
SNRNP25	0.924516	-0.11323	0.0869202	0.996339
FRAS1	1.09457	0.130362	0.0870357	0.996339
CHI3L2	1.09912	0.136349	0.0871092	0.996339
GPR116	1.08382	0.116122	0.0872399	0.996339
EPS8L1	0.921054	-0.118643	0.0872617	0.996339
SPIN4	1.08602	0.119051	0.0872649	0.996339
GCC2	1.08248	0.114347	0.0872941	0.996339
TMEM205	0.936037	-0.095363	0.0873511	0.996339
ACCS	0.921109	-0.118557	0.0873829	0.996339
FAM127A	0.933977	-0.0985417	0.0873995	0.996339
POLK	1.09173	0.12661	0.0874269	0.996339
EEF1D	0.930971	-0.103191	0.0874425	0.996339
EGFL7	0.924193	-0.113734	0.0874636	0.996339
CD84	1.09497	0.130888	0.0874968	0.996339
AKAP13	1.08211	0.113852	0.0875338	0.996339
TBC1D14	1.08034	0.111488	0.0876115	0.996339
KREMEN2	0.911243	-0.134092	0.0878022	0.996339
COMMD4	0.924136	-0.113823	0.0878424	0.996339
MRPS12	0.925207	-0.112153	0.0879817	0.996339
MR1	1.09114	0.12583	0.0880729	0.996339
SMAD1	1.09039	0.124843	0.088254	0.996339
TAF10	0.929358	-0.105694	0.0884599	0.996339
NDUFB2	0.932352	-0.101053	0.0885218	0.996339
ABHD11	0.92953	-0.105427	0.088541	0.996339
MAMDC2	1.0928	0.128027	0.0886544	0.996339
ZNF771	0.914852	-0.128389	0.0887693	0.996339
SH3PXD2A	1.08217	0.113932	0.0888017	0.996339
CROCC	0.918527	-0.122607	0.0888573	0.996339
ARFRP1	0.920966	-0.11878	0.089023	0.996339
PIN1	0.931377	-0.102564	0.0890286	0.996339
CEL	0.906004	-0.142411	0.0890736	0.996339
NEDD4	1.09555	0.131653	0.0894954	0.996339
ZNF428	0.931955	-0.101668	0.0897817	0.996339
SS18L2	0.932614	-0.100648	0.0898409	0.996339
WDFY3	1.08453	0.117068	0.0899177	0.996339
STK17B	1.08236	0.114177	0.0900501	0.996339
MC1R	0.912507	-0.132092	0.090082	0.996339
MYO9A	1.08619	0.119279	0.090145	0.996339
PRDM1	1.09354	0.129003	0.0902851	0.996339
POSTN	1.08383	0.116143	0.0904864	0.996339
PHLDB2	1.08816	0.121897	0.0905037	0.996339
EBP	0.930753	-0.103529	0.0906144	0.996339
CNPY3	0.932895	-0.100214	0.0906677	0.996339
FCER1A	1.09093	0.125555	0.0908742	0.996339
CKB	0.939597	-0.0898865	0.0909258	0.996339
HIPK2	1.07282	0.101406	0.0909544	0.996339
ARFGAP1	0.926838	-0.109611	0.0914226	0.996339
HRH2	1.10317	0.141649	0.0914957	0.996339
ANGPTL4	0.919045	-0.121793	0.09156	0.996339
CCDC74B	0.913865	-0.129947	0.0916845	0.996339
ZBTB41	1.08778	0.121392	0.0917079	0.996339
SLC12A2	1.07328	0.102024	0.0917978	0.996339
ZNF827	1.07591	0.105562	0.0918176	0.996339
LCA5	1.09909	0.136312	0.0920524	0.996339
ELOF1	0.928949	-0.106328	0.0920528	0.996339
ZNF653	0.919983	-0.120321	0.0920681	0.996339
LAMC2	1.08401	0.116379	0.0921873	0.996339
CDC37	0.936139	-0.0952049	0.092315	0.996339
ZP1	0.905746	-0.142821	0.0923532	0.996339
GFRA1	1.09737	0.134045	0.0924664	0.996339
DSG2	1.07349	0.102315	0.0926054	0.996339
ARHGAP29	1.08566	0.118578	0.0926949	0.996339
RNF181	0.935137	-0.0967509	0.0927114	0.996339
USE1	0.926314	-0.110427	0.0927121	0.996339
MMAB	0.925321	-0.111975	0.0927336	0.996339
OMD	1.09271	0.127913	0.0928513	0.996339
ZFHX3	1.07687	0.106844	0.092869	0.996339
KRT8	0.938929	-0.0909116	0.0929265	0.996339
UBE4A	1.07818	0.108597	0.0929573	0.996339
AKAP9	1.08505	0.117755	0.0930387	0.996339
CLTA	0.934447	-0.0978149	0.0930777	0.996339
LMBRD2	1.08771	0.12129	0.09309	0.996339
HN1	0.926616	-0.109956	0.093159	0.996339
BSG	0.937059	-0.0937882	0.0932926	0.996339
H1FX	0.935382	-0.0963722	0.0933258	0.996339
POLR2H	0.932596	-0.100675	0.0933766	0.996339
QSER1	1.09171	0.126595	0.0934967	0.996339
YIF1A	0.933509	-0.0992643	0.0935534	0.996339
GREM1	1.09033	0.124767	0.0935583	0.996339
TEX264	0.930511	-0.103904	0.0935986	0.996339
HGFAC	0.902814	-0.1475	0.0936281	0.996339
RHOT2	0.929811	-0.104991	0.0936601	0.996339
RNF126	0.925998	-0.110919	0.0936678	0.996339
CDKL5	1.09166	0.126529	0.0937535	0.996339
MRPL38	0.92332	-0.115098	0.0937741	0.996339
TMTC1	1.0896	0.123804	0.0938311	0.996339
ADAMTS13	0.912931	-0.131422	0.093833	0.996339
FREM2	1.09712	0.133719	0.0938454	0.996339
GFER	0.92233	-0.116645	0.0938532	0.996339
RPL35A	0.942252	-0.0858152	0.0938583	0.996339
MAD2L2	0.928898	-0.106408	0.0939052	0.996339
FCHO2	1.08338	0.115533	0.0939778	0.996339
SMS	0.939834	-0.0895223	0.0940022	0.996339
TCIRG1	0.92546	-0.111758	0.0940253	0.996339
FGD6	1.09194	0.126899	0.0940631	0.996339
PDE3B	1.08275	0.114704	0.0941614	0.996339
CLPP	0.931696	-0.102069	0.094243	0.996339
MADCAM1	0.907765	-0.139609	0.0943298	0.996339
SLC25A24	1.08865	0.122535	0.0943569	0.996339
TNXB	1.09315	0.128496	0.0943853	0.996339
PANX2	0.921327	-0.118215	0.0943987	0.996339
UQCRB	0.927688	-0.108289	0.0944043	0.996339
RPS4Y1	0.940241	-0.0888968	0.0944175	0.996339
MRPL14	0.933826	-0.0987745	0.0944854	0.996339
TLR8	1.10736	0.147119	0.0945826	0.996339
CLDN5	0.922789	-0.115927	0.0945863	0.996339
UBR1	1.08591	0.118904	0.0946376	0.996339
CXCL10	1.08028	0.111411	0.0948091	0.996339
POMZP3	0.922582	-0.116252	0.0948713	0.996339
NDUFV1	0.93373	-0.0989233	0.0949646	0.996339
CPVL	1.08241	0.114245	0.0949878	0.996339
SH3PXD2B	1.08591	0.118903	0.0950092	0.996339
ECM2	1.08919	0.123252	0.0950569	0.996339
RBMS3	1.09237	0.127466	0.0953138	0.996339
CRIM1	1.07908	0.109804	0.0955283	0.996339
RAD9A	0.922563	-0.116281	0.095537	0.996339
COX7C	0.940211	-0.0889428	0.0955496	0.996339
EGR1	1.06487	0.0906732	0.0957243	0.996339
RUVBL2	0.931314	-0.10266	0.0958877	0.996339
P2RY1	1.0851	0.117826	0.0959333	0.996339
TCAP	0.912595	-0.131953	0.0959581	0.996339
LMF1	0.920702	-0.119193	0.0959616	0.996339
SYNPO2	1.07224	0.100629	0.096063	0.996339
PIK3R1	1.08196	0.113653	0.0961321	0.996339
ECHS1	0.939325	-0.0903035	0.0961853	0.996339
PPP1R14D	0.908518	-0.138412	0.0962263	0.996339
TP53I13	0.927859	-0.108022	0.0962407	0.996339
SLC27A6	1.09691	0.133445	0.0963945	0.996339
LPHN2	1.07674	0.106673	0.0965496	0.996339
ATF4	0.937364	-0.0933193	0.0968892	0.996339
SKIL	1.08299	0.115021	0.0968972	0.996339
STX10	0.92962	-0.105287	0.0969623	0.996339
KLF13	1.08004	0.111082	0.0970004	0.996339
PRKDC	1.0783	0.108759	0.0970731	0.996339
CHRNA10	0.907085	-0.14069	0.0970813	0.996339
BAZ2B	1.08329	0.115426	0.0975034	0.996339
IGFBP2	0.936831	-0.0941396	0.097882	0.996339
ARFGEF2	1.07874	0.109346	0.0979098	0.996339
GPR126	1.09506	0.131014	0.0980012	0.996339
CD320	0.933337	-0.0995298	0.098011	0.996339
ZDHHC12	0.930605	-0.103758	0.0980146	0.996339
ECT2	1.08673	0.119993	0.0980491	0.996339
PDGFC	1.08156	0.113119	0.0980657	0.996339
GALNT5	1.10142	0.139358	0.0981051	0.996339
MIB1	1.08127	0.112728	0.0981372	0.996339
HYI	0.921562	-0.117847	0.0981634	0.996339
ENTPD7	1.08322	0.115328	0.0982507	0.996339
UTRN	1.07405	0.10306	0.0982687	0.996339
NUAK1	1.08544	0.118286	0.0983485	0.996339
CIB1	0.940462	-0.0885587	0.0983777	0.996339
PRKG1	1.09618	0.132486	0.0985236	0.996339
SELM	0.93271	-0.100499	0.0985378	0.996339
MTG1	0.91892	-0.121988	0.0985449	0.996339
RBP7	0.92343	-0.114925	0.0985591	0.996339
MYLK	1.07221	0.100582	0.0986246	0.996339
TBX10	0.910035	-0.136006	0.0986429	0.996339
TNNC2	0.91201	-0.132878	0.0986691	0.996339
ICAM1	1.0783	0.108755	0.0988543	0.996339
CTSS	1.07712	0.107183	0.0988704	0.996339
KLF12	1.09468	0.130505	0.0989167	0.996339
MRPS15	0.933002	-0.100048	0.0990284	0.996339
TRPM4	0.939405	-0.0901805	0.0991103	0.996339
RB1	1.08057	0.111798	0.0991878	0.996339
SLC45A2	0.914066	-0.129629	0.0992161	0.996339
CPNE8	1.0942	0.129871	0.0992237	0.996339
CEACAM19	0.916117	-0.126396	0.0992693	0.996339
NPM2	0.918308	-0.12295	0.0992757	0.996339
CD109	1.09266	0.127846	0.0992952	0.996339
DMAP1	0.928338	-0.107278	0.0993516	0.996339
B3GNT6	1.08331	0.115441	0.0995198	0.996339
TMEM56	1.08282	0.114798	0.0996856	0.996339
VAX2	0.915233	-0.127789	0.0997641	0.996339
GNB1L	0.91414	-0.129513	0.0998696	0.996339
SRPK3	0.91343	-0.130634	0.100016	0.996339
SYNE2	1.08456	0.117107	0.100019	0.996339
NUDC	0.93662	-0.0944637	0.100028	0.996339
IQGAP2	1.07204	0.100359	0.100107	0.996339
GPSM1	0.923958	-0.114101	0.10013	0.996339
IGSF21	0.917046	-0.124934	0.100314	0.996339
RASL10A	0.909502	-0.136851	0.100393	0.996339
U2AF1L4	0.918325	-0.122923	0.100539	0.996339
NRIP1	1.07346	0.102272	0.100771	0.996339
RPL27	0.943365	-0.0841118	0.10081	0.996339
TRPT1	0.930879	-0.103334	0.100837	0.996339
BMPR2	1.07491	0.104217	0.100903	0.996339
RAB27B	1.07669	0.106597	0.101023	0.996339
COL15A1	1.07543	0.104918	0.101118	0.996339
ADCY1	1.08809	0.121799	0.10131	0.996339
SLC14A1	1.08037	0.111519	0.101449	0.996339
HDHD3	0.928564	-0.106927	0.101466	0.996339
NTN4	1.07587	0.105508	0.10147	0.996339
RPS3	0.944277	-0.0827183	0.101495	0.996339
BICC1	1.08729	0.120733	0.101595	0.996339
FNDC3B	1.077	0.10702	0.101637	0.996339
ATP5O	0.935745	-0.0958133	0.101639	0.996339
CHST3	1.08328	0.115409	0.101669	0.996339
SSPN	1.07916	0.109908	0.101706	0.996339
TRPS1	1.08523	0.117999	0.101762	0.996339
LYSMD3	1.08183	0.113479	0.101767	0.996339
SEC24A	1.07992	0.110922	0.101872	0.996339
EVI2A	1.0944	0.130137	0.101904	0.996339
MAP3K1	1.08003	0.111067	0.101988	0.996339
SHC2	0.929207	-0.105929	0.102197	0.996339
ESR1	1.0884	0.122204	0.102215	0.996339
IL6ST	1.07432	0.103428	0.102286	0.996339
BIK	0.931523	-0.102337	0.102578	0.996339
CHL1	1.09616	0.132459	0.102599	0.996339
FSCN2	0.911981	-0.132925	0.102607	0.996339
EGLN2	0.923835	-0.114292	0.102616	0.996339
RPL30	0.943885	-0.0833168	0.102905	0.996339
LIF	1.09053	0.125034	0.102933	0.996339
PMM1	0.930727	-0.10357	0.103023	0.996339
FGF2	1.08773	0.121314	0.103028	0.996339
FLRT2	1.0955	0.13159	0.103134	0.996339
SFXN4	0.931477	-0.102408	0.103137	0.996339
CNTNAP1	1.08826	0.122024	0.103171	0.996339
LYST	1.09146	0.126262	0.103203	0.996339
SPIRE1	1.07785	0.10816	0.103238	0.996339
ZNF581	0.930716	-0.103588	0.103238	0.996339
BLVRB	0.933242	-0.0996766	0.103306	0.996339
IFI6	0.938503	-0.0915671	0.103419	0.996339
TIMM17B	0.931782	-0.101936	0.103422	0.996339
MAN1A2	1.0787	0.109292	0.103483	0.996339
DNAJB4	1.08566	0.118568	0.103589	0.996339
MITF	1.08803	0.121719	0.103607	0.996339
PIK3R2	0.918966	-0.121916	0.103788	0.996339
DGCR6	0.922264	-0.116749	0.103935	0.996339
SPIRE2	0.917555	-0.124134	0.104182	0.996339
PDCD5	0.930804	-0.103451	0.104254	0.996339
NR2C2AP	0.928511	-0.107009	0.104306	0.996339
CHCHD6	0.924793	-0.112798	0.104389	0.996339
RPS25	0.945587	-0.0807175	0.104441	0.996339
ARRDC1	0.93014	-0.104481	0.104668	0.996339
AZGP1	0.942659	-0.0851917	0.104695	0.996339
ATP5G2	0.936704	-0.0943353	0.104811	0.996339
ARF5	0.937956	-0.0924083	0.104891	0.996339
DYNC2H1	1.08634	0.119477	0.105062	0.996339
GUCY1A3	1.06791	0.0947922	0.105289	0.996339
GOLGA8A	0.920932	-0.118833	0.105421	0.996339
ZNF845	1.08123	0.112676	0.105494	0.996339
BOLA3	0.928785	-0.106583	0.105613	0.996339
TMEM120A	0.933999	-0.0985066	0.105715	0.996339
PLCL2	1.0904	0.124853	0.105888	0.996339
CITED4	0.927239	-0.108987	0.105899	0.996339
RPS6KB2	0.930797	-0.103461	0.105957	0.996339
ATXN1L	1.08151	0.11305	0.106094	0.996339
SCO2	0.929067	-0.106146	0.106142	0.996339
CLOCK	1.08197	0.113659	0.106154	0.996339
SLC39A3	0.926756	-0.109739	0.106303	0.996339
HBA2	0.925765	-0.111281	0.106328	0.996339
CPA3	1.07869	0.109277	0.106364	0.996339
ZMYND11	1.07243	0.100878	0.106522	0.996339
INO80E	0.928159	-0.107556	0.106661	0.996339
MDK	0.93454	-0.097672	0.106706	0.996339
MRPL53	0.927709	-0.108256	0.106752	0.996339
KCNK7	0.910005	-0.136054	0.106865	0.996339
GDF7	1.09089	0.125502	0.107017	0.996339
FAM183A	0.916251	-0.126186	0.107043	0.996339
GGA1	0.927783	-0.108141	0.107072	0.996339
KIF1B	1.07765	0.107892	0.107132	0.996339
PACSIN3	0.933705	-0.0989607	0.107149	0.996339
XYLT1	1.08671	0.119965	0.107342	0.996339
RGL1	1.07736	0.107498	0.10737	0.996339
ARSJ	1.08869	0.122594	0.107385	0.996339
SEC24C	1.07329	0.10204	0.107408	0.996339
RPL22L1	0.929132	-0.106045	0.107422	0.996339
NEXN	1.07751	0.107697	0.107427	0.996339
KRT10	0.931208	-0.102824	0.107479	0.996339
SNAPC2	0.93258	-0.100701	0.107514	0.996339
CSF1R	1.07541	0.104881	0.1076	0.996339
GNG2	1.08929	0.123386	0.107611	0.996339
CHODL	1.09064	0.12517	0.107615	0.996339
TROVE2	1.0757	0.105277	0.107753	0.996339
RPL7A	0.94589	-0.0802552	0.10805	0.996339
WIPF1	1.08413	0.116544	0.108063	0.996339
RPSA	0.941058	-0.0876446	0.108287	0.996339
KLF6	1.07111	0.0991038	0.108289	0.996339
MPND	0.930729	-0.103567	0.108299	0.996339
PHIP	1.0753	0.104738	0.108337	0.996339
KPTN	0.92355	-0.114738	0.108459	0.996339
CDT1	0.919404	-0.121229	0.108552	0.996339
HEATR1	1.07939	0.110212	0.108921	0.996339
WBSCR27	0.92748	-0.108612	0.108929	0.996339
YPEL3	0.931051	-0.103068	0.108931	0.996339
PPP1R3F	0.919163	-0.121607	0.109036	0.996339
CYTIP	1.09045	0.124919	0.109124	0.996339
CSAD	0.927215	-0.109023	0.109179	0.996339
IFI16	1.07956	0.11045	0.109199	0.996339
ATPIF1	0.93586	-0.0956361	0.109239	0.996339
GAFA3	1.09683	0.133342	0.109268	0.996339
GPR98	1.09214	0.127164	0.109409	0.996339
FAM126A	1.09292	0.128194	0.109484	0.996339
TEKT5	0.90887	-0.137854	0.109566	0.996339
EVC	1.08021	0.111305	0.109577	0.996339
RND3	1.07648	0.106324	0.109678	0.996339
THOC6	0.930252	-0.104307	0.109687	0.996339
BCS1L	0.928548	-0.106952	0.109734	0.996339
TXNDC17	0.934027	-0.0984631	0.10974	0.996339
NSUN5	0.928902	-0.106401	0.109785	0.996339
ZSCAN23	1.09665	0.133099	0.109849	0.996339
TMEM35	1.08298	0.115009	0.110068	0.996339
RALY	0.934972	-0.0970055	0.110152	0.996339
SURF1	0.935279	-0.0965307	0.110179	0.996339
GPR110	1.08781	0.121427	0.110359	0.996339
CST3	0.942844	-0.0849088	0.110422	0.996339
ATP11B	1.07171	0.0999172	0.110426	0.996339
PCNX	1.07785	0.10816	0.11045	0.996339
UXT	0.936075	-0.0953044	0.110497	0.996339
SAMHD1	1.07807	0.108449	0.110584	0.996339
MED13L	1.07729	0.107407	0.110625	0.996339
OCEL1	0.932856	-0.100273	0.110649	0.996339
ATP8A2	1.09244	0.127549	0.110662	0.996339
TXNRD2	0.929019	-0.10622	0.110692	0.996339
ADAM17	1.0819	0.113569	0.110766	0.996339
KIAA0895L	0.922853	-0.115827	0.110808	0.996339
PIN4	0.924497	-0.113259	0.110813	0.996339
ADRA1A	1.0918	0.126705	0.11084	0.996339
MKLN1	1.07206	0.100391	0.110855	0.996339
FOXN2	1.08002	0.111055	0.110857	0.996339
RHOD	0.931778	-0.101943	0.110898	0.996339
ITGB1	1.06743	0.0941425	0.111048	0.996339
CACNA1D	1.07967	0.110594	0.11111	0.996339
TOMM40	0.934325	-0.0980029	0.111114	0.996339
CCHCR1	0.925494	-0.111705	0.111228	0.996339
DDT	0.938401	-0.0917228	0.111239	0.996339
ARPC4	0.935129	-0.0967629	0.11124	0.996339
CEP170	1.08757	0.121103	0.111319	0.996339
ELF1	1.07053	0.0983263	0.11141	0.996339
ADAMTS5	1.09488	0.130767	0.111589	0.996339
CCDC153	0.910407	-0.135416	0.111609	0.996339
RPS5	0.944953	-0.0816863	0.111751	0.996339
TRMT2A	0.928578	-0.106906	0.111862	0.996339
METTL12	0.919195	-0.121558	0.111985	0.996339
RPL6	0.944243	-0.0827696	0.111998	0.996339
DSC3	1.07954	0.110417	0.112109	0.996339
COL17A1	1.0835	0.115704	0.112265	0.996339
SLC10A7	1.08248	0.114337	0.112298	0.996339
GCAT	0.935768	-0.0957775	0.112333	0.996339
BACH1	1.07796	0.108301	0.11251	0.996339
CD93	1.07486	0.104154	0.112643	0.996339
LATS1	1.07894	0.10962	0.112749	0.996339
PHC3	1.07732	0.10745	0.112835	0.996339
MCC	1.08076	0.112041	0.112841	0.996339
PEX16	0.930618	-0.103739	0.113029	0.996339
CISD3	0.931426	-0.102487	0.113035	0.996339
NT5E	1.08445	0.116958	0.113081	0.996339
MCM8	1.08403	0.116409	0.113113	0.996339
DCLK1	1.08908	0.123112	0.113128	0.996339
BAIAP2	0.931829	-0.101862	0.113241	0.996339
SPN	1.08279	0.11476	0.113289	0.996339
FAM98C	0.928224	-0.107455	0.113399	0.996339
HIVEP2	1.08017	0.111255	0.113468	0.996339
PMF1	0.931379	-0.102559	0.113528	0.996339
WDR24	0.927293	-0.108902	0.113619	0.996339
GAL	0.920564	-0.119411	0.113644	0.996339
SLC26A2	1.07075	0.0986197	0.113669	0.996339
TRIP11	1.07635	0.106143	0.113708	0.996339
DOCK9	1.08076	0.112045	0.113721	0.996339
DGUOK	0.935224	-0.0966161	0.113957	0.996339
GOLT1A	0.924427	-0.113369	0.113968	0.996339
TMEM222	0.931793	-0.101918	0.114071	0.996339
PLA2G7	1.06708	0.0936632	0.114084	0.996339
USP32	1.08125	0.112706	0.114105	0.996339
FBXW4	0.934997	-0.0969669	0.114201	0.996339
STRN	1.07803	0.108397	0.114202	0.996339
CD151	0.9404	-0.0886542	0.114208	0.996339
GPS2	0.922826	-0.115869	0.114325	0.996339
FAM127B	0.935032	-0.096912	0.114364	0.996339
ARHGEF6	1.08041	0.111578	0.11478	0.996339
RPS27A	0.944207	-0.0828255	0.114783	0.996339
DLL3	0.909231	-0.137281	0.114876	0.996339
UBA52	0.943752	-0.0835209	0.115086	0.996339
GPRIN3	1.09531	0.131338	0.115321	0.996339
HSD17B10	0.937934	-0.0924419	0.115345	0.996339
AASS	1.07886	0.109514	0.115774	0.996339
EYA4	1.09375	0.129281	0.115975	0.996339
ASAP1	1.07871	0.109302	0.116012	0.996339
PGP	0.926803	-0.109666	0.116099	0.996339
FBXW5	0.935223	-0.0966177	0.116099	0.996339
FAP	1.09331	0.1287	0.116103	0.996339
SP5	0.925072	-0.112362	0.116121	0.996339
RPS6	0.948155	-0.0768047	0.116121	0.996339
SETX	1.07476	0.104015	0.116508	0.996339
GALE	0.92562	-0.111508	0.11657	0.996339
APBB3	0.926587	-0.110001	0.116571	0.996339
CACNA1C	1.08632	0.119446	0.116775	0.996339
RPLP0	0.94493	-0.0817209	0.116879	0.996339
NDUFA8	0.94011	-0.0890979	0.116902	0.996339
FAM73A	1.07406	0.103073	0.116951	0.996339
FMNL2	1.07822	0.108656	0.116979	0.996339
CCDC57	0.925042	-0.112409	0.117036	0.996339
MEIS2	1.08179	0.113426	0.117165	0.996339
FAS	1.08121	0.112643	0.117278	0.996339
S100A13	0.926839	-0.109609	0.11729	0.996339
EXOSC5	0.932788	-0.100379	0.117431	0.996339
SOS1	1.07729	0.107406	0.117493	0.996339
MRPL40	0.934267	-0.0980925	0.117573	0.996339
RNASET2	0.936246	-0.0950406	0.117641	0.996339
LUM	1.06639	0.0927394	0.117953	0.996339
DMXL2	1.08423	0.116667	0.118194	0.996339
IL10RA	1.08376	0.116047	0.118281	0.996339
SLCO2B1	1.08092	0.112264	0.118335	0.996339
PEMT	0.932173	-0.10133	0.118434	0.996339
ZNF860	1.08339	0.115546	0.118506	0.996339
DUSP23	0.935758	-0.0957928	0.118544	0.996339
MMP7	1.0685	0.0955913	0.118746	0.996339
GTF3A	0.937667	-0.0928528	0.119192	0.996339
RHBDD3	0.932687	-0.100535	0.119258	0.996339
DOC2A	0.912192	-0.13259	0.11928	0.996339
KLK4	0.946974	-0.0786034	0.119354	0.996339
CCDC28B	0.920355	-0.119737	0.119395	0.996339
FHIT	0.92186	-0.117381	0.119447	0.996339
PLA2G6	0.925412	-0.111833	0.119513	0.996339
CD4	1.08046	0.111652	0.119591	0.996339
MDN1	1.08044	0.111616	0.119593	0.996339
JTB	0.943084	-0.0845419	0.119622	0.996339
FAM166A	0.909607	-0.136685	0.119687	0.996339
MSR1	1.08924	0.123321	0.119813	0.996339
SEC61B	0.942395	-0.0855958	0.119824	0.996339
CHM	1.07951	0.11038	0.119847	0.996339
GNB2	0.941075	-0.0876177	0.119921	0.996339
AGAP6	0.924918	-0.112602	0.119923	0.996339
PLN	1.07796	0.108301	0.120009	0.996339
THYN1	0.936194	-0.0951212	0.120014	0.996339
LRP6	1.07789	0.108204	0.12002	0.996339
ISYNA1	0.928756	-0.106628	0.120025	0.996339
PRPF31	0.935352	-0.0964186	0.120065	0.996339
RPL36AL	0.94554	-0.08079	0.120076	0.996339
GALK1	0.930393	-0.104087	0.120096	0.996339
POLRMT	0.931827	-0.101865	0.120153	0.996339
EFR3A	1.06746	0.0941851	0.120263	0.996339
CORO7	0.921502	-0.117941	0.120545	0.996339
DDX49	0.933397	-0.0994378	0.120649	0.996339
IL11RA	0.925355	-0.111921	0.120709	0.996339
MID2	1.07677	0.106712	0.12083	0.996339
EIF4EBP3	0.933213	-0.0997221	0.120976	0.996339
CHST11	1.0839	0.116231	0.120994	0.996339
PAMR1	1.07615	0.105879	0.121106	0.996339
CNPY2	0.93694	-0.0939709	0.121238	0.996339
LYVE1	1.09233	0.12741	0.121321	0.996339
BPTF	1.07635	0.106147	0.121323	0.996339
EPOR	0.922342	-0.116626	0.121544	0.996339
ATP11C	1.08016	0.111238	0.121606	0.996339
KLF10	1.07439	0.103522	0.121711	0.996339
WDR74	0.931311	-0.102665	0.121717	0.996339
SNRNP35	0.929547	-0.105401	0.121754	0.996339
NPPA	0.909887	-0.136241	0.121766	0.996339
MORN5	0.912825	-0.131589	0.121827	0.996339
SERINC5	1.06702	0.0935806	0.121862	0.996339
C1QTNF4	0.914364	-0.12916	0.121868	0.996339
NNT	1.07645	0.106282	0.122151	0.996339
SCT	0.914193	-0.12943	0.122182	0.996339
BBC3	0.924334	-0.113515	0.122231	0.996339
ZNF775	0.926875	-0.109553	0.122261	0.996339
RRP7A	0.935564	-0.0960921	0.122315	0.996339
CHMP2A	0.939337	-0.090285	0.122353	0.996339
SLC18A2	1.093	0.128292	0.122532	0.996339
RPL23A	0.943358	-0.0841227	0.122535	0.996339
VWA5A	1.08073	0.112	0.122581	0.996339
EMP1	1.06886	0.0960685	0.122624	0.996339
TOX	1.08751	0.121029	0.12294	0.996339
EFEMP1	1.07246	0.100928	0.122945	0.996339
TLR2	1.08853	0.12238	0.12298	0.996339
KAL1	1.08114	0.112547	0.122984	0.996339
AHSA2	0.930039	-0.104636	0.123016	0.996339
DPY19L1	1.07948	0.110336	0.123135	0.996339
CLIC4	1.06712	0.0937167	0.123185	0.996339
MYO5A	1.08029	0.111423	0.123285	0.996339
ALMS1	1.08119	0.112626	0.123313	0.996339
CHD1	1.07754	0.107737	0.123576	0.996339
CCDC17	0.91473	-0.128582	0.123581	0.996339
RAB4B	0.926377	-0.110328	0.123583	0.996339
GNG12	1.07066	0.0985006	0.123629	0.996339
KITLG	1.08031	0.111441	0.12363	0.996339
GAB1	1.08271	0.114644	0.12368	0.996339
GAS7	1.08445	0.116966	0.123919	0.996339
COL28A1	0.920433	-0.119616	0.124026	0.996339
LENG1	0.929356	-0.105697	0.124063	0.996339
SPTBN1	1.0694	0.0968044	0.124076	0.996339
ADAP1	0.917206	-0.124683	0.124193	0.996339
MFSD7	0.924491	-0.113268	0.124486	0.996339
PRAP1	0.913252	-0.130914	0.124506	0.996339
TRAPPC1	0.939503	-0.0900301	0.124612	0.996339
TNK2	0.930573	-0.103808	0.124691	0.996339
PIGK	1.07231	0.100725	0.124792	0.996339
RPS14	0.946248	-0.0797104	0.124861	0.996339
TTLL7	1.0814	0.112895	0.124878	0.996339
JAK2	1.08222	0.113991	0.124918	0.996339
NFKBIL1	0.932466	-0.100878	0.124922	0.996339
MAGT1	1.06265	0.0876602	0.124954	0.996339
MED13	1.07506	0.104419	0.125106	0.996339
ARID4A	1.08095	0.112296	0.125135	0.996339
ZC3H13	1.07558	0.105114	0.125147	0.996339
KIF21A	1.07427	0.103361	0.125174	0.996339
GEM	1.07513	0.104512	0.125195	0.996339
CSRNP3	1.09212	0.127136	0.12521	0.996339
IL1RAP	1.08774	0.121337	0.125228	0.996339
PHKG2	0.928654	-0.106788	0.125276	0.996339
SEC31B	0.918829	-0.122132	0.125429	0.996339
LRRC29	0.922188	-0.116868	0.125617	0.996339
MYL6	0.946641	-0.0791099	0.125629	0.996339
POP5	0.930614	-0.103745	0.125852	0.996339
SLC2A13	1.08777	0.121373	0.125993	0.996339
RUNX1	1.0796	0.110496	0.126075	0.996339
UNC5B	1.0785	0.109032	0.126166	0.996339
OAZ1	0.945672	-0.0805889	0.126331	0.996339
CD96	1.08938	0.123506	0.126336	0.996339
TSPAN2	1.07916	0.109915	0.126336	0.996339
SMAD9	1.07305	0.101713	0.126609	0.996339
HLA-DQA1	1.07161	0.099776	0.126734	0.996339
SLC23A3	0.91245	-0.132183	0.127122	0.996339
ZFAND2A	0.931962	-0.101657	0.127247	0.996339
FAM58A	0.933844	-0.0987467	0.127267	0.996339
ATP6V1F	0.94346	-0.083966	0.12729	0.996339
HOOK1	1.07252	0.101006	0.127298	0.996339
CLEC10A	1.08497	0.117655	0.127347	0.996339
PTAR1	1.07371	0.102603	0.127422	0.996339
BAX	0.934851	-0.0971912	0.12745	0.996339
GNRH1	0.914946	-0.128241	0.127497	0.996339
PCBD1	0.940725	-0.0881558	0.127566	0.996339
AIP	0.937917	-0.092468	0.127614	0.996339
MEA1	0.939359	-0.090251	0.127629	0.996339
SAMSN1	1.08888	0.122849	0.127875	0.996339
DBNDD1	0.932725	-0.100476	0.127895	0.996339
DVL1	0.935171	-0.0966986	0.127993	0.996339
RASEF	1.06877	0.0959477	0.128003	0.996339
FGF7	1.08732	0.120779	0.128087	0.996339
VNN2	1.08884	0.122789	0.1281	0.996339
FBL	0.941798	-0.0865111	0.12812	0.996339
TRIM74	0.913384	-0.130706	0.128221	0.996339
TMEM147	0.939833	-0.089524	0.128342	0.996339
OGFR	0.934324	-0.0980056	0.128411	0.996339
LTB4R	0.928126	-0.107607	0.12845	0.996339
RPS7	0.941305	-0.087266	0.128492	0.996339
B4GALNT4	0.929004	-0.106243	0.128628	0.996339
ARAP2	1.08716	0.120569	0.128796	0.996339
ENPP4	1.0704	0.0981535	0.128802	0.996339
ZMYND10	0.917373	-0.124419	0.128895	0.996339
ADAM9	1.06778	0.0946163	0.128907	0.996339
RNF213	1.07437	0.103485	0.128912	0.996339
RPL7	0.945231	-0.0812609	0.128955	0.996339
PIH1D1	0.935541	-0.0961272	0.129244	0.996339
LIFR	1.06904	0.0963146	0.129576	0.996339
FAM110A	0.932761	-0.10042	0.129582	0.996339
APOA1BP	0.942039	-0.0861409	0.129656	0.996339
CKMT1A	0.923825	-0.114309	0.129799	0.996339
DNAJB2	0.937712	-0.0927831	0.129861	0.996339
COX4I2	0.924009	-0.114022	0.129897	0.996339
ZNF366	1.09122	0.125945	0.129898	0.996339
COL5A2	1.07426	0.103338	0.129902	0.996339
PROC	0.915501	-0.127366	0.129964	0.996339
CYP1B1	1.06505	0.0909205	0.130007	0.996339
RGS18	1.09388	0.129451	0.130036	0.996339
PDE4D	1.07672	0.106646	0.130101	0.996339
WRN	1.08036	0.111506	0.130328	0.996339
IL1B	1.08832	0.1221	0.130354	0.996339
PTDSS2	0.933085	-0.0999198	0.130377	0.996339
MT3	0.918065	-0.123332	0.130508	0.996339
ACY1	0.930523	-0.103886	0.13066	0.996339
KIAA2018	1.07514	0.104526	0.130661	0.996339
AFF4	1.0674	0.0941007	0.130736	0.996339
BBX	1.06854	0.0956443	0.130872	0.996339
VMO1	0.920155	-0.120051	0.1309	0.996339
SAT2	0.939673	-0.0897696	0.130909	0.996339
DENND1B	1.08301	0.115045	0.131163	0.996339
GSTZ1	0.930401	-0.104075	0.131164	0.996339
DBI	0.943814	-0.0834259	0.131242	0.996339
CDKN2AIPNL	0.937056	-0.0937931	0.131246	0.996339
SBF2	1.07559	0.105131	0.131375	0.996339
GPS1	0.937807	-0.0926372	0.131393	0.996339
TGFBR2	1.06722	0.0938563	0.131428	0.996339
UHRF1BP1L	1.0768	0.10675	0.131448	0.996339
MAP3K2	1.07514	0.104528	0.131507	0.996339
TRPM7	1.07722	0.10731	0.131635	0.996339
MYO6	1.06591	0.0920832	0.131782	0.996339
PTPN4	1.07966	0.110573	0.13181	0.996339
KIAA2022	1.08628	0.1194	0.131844	0.996339
MRPL2	0.933061	-0.0999571	0.131847	0.996339
SMAD5	1.07008	0.0977239	0.131873	0.996339
DAPK3	0.934032	-0.0984554	0.132008	0.996339
CLIC6	1.07766	0.107898	0.132038	0.996339
CKMT1B	0.922862	-0.115813	0.132061	0.996339
HSD17B8	0.935017	-0.0969358	0.132067	0.996339
PWWP2B	0.934473	-0.0977756	0.132138	0.996339
NAT9	0.934894	-0.097125	0.132194	0.996339
FRS2	1.07863	0.109201	0.132195	0.996339
SNTA1	0.935632	-0.0959872	0.132222	0.996339
MRPL36	0.939053	-0.0907219	0.132326	0.996339
PROZ	0.912992	-0.131326	0.132372	0.996339
PSMD4	0.940223	-0.0889258	0.132383	0.996339
CIRBP	0.944903	-0.0817625	0.132435	0.996339
SPDEF	0.947496	-0.0778076	0.132458	0.996339
NIPBL	1.07399	0.10298	0.132461	0.996339
MRPS2	0.937436	-0.0932082	0.132526	0.996339
RPS13	0.947375	-0.077993	0.132656	0.996339
LAMA3	1.07957	0.110462	0.132667	0.996339
FGD4	1.08136	0.112848	0.132689	0.996339
TXNDC5	1.07484	0.104125	0.132742	0.996339
PPCDC	0.925813	-0.111207	0.1328	0.996339
THAP3	0.927154	-0.109119	0.132939	0.996339
ZC3H12C	1.0799	0.110901	0.132964	0.996339
SNX13	1.07534	0.104789	0.132969	0.996339
ZNF148	1.06937	0.0967561	0.132997	0.996339
ARHGEF12	1.06994	0.0975326	0.133008	0.996339
NDUFC1	0.938937	-0.0908998	0.133019	0.996339
RPS18	0.950381	-0.0734215	0.133063	0.996339
NFATC3	1.07801	0.108369	0.13308	0.996339
ZNF608	1.07877	0.109388	0.133158	0.996339
SDSL	0.937049	-0.0938029	0.133286	0.996339
PSMB7	0.943697	-0.0836048	0.133307	0.996339
HPX	0.919098	-0.121709	0.133495	0.996339
BCL2L12	0.932345	-0.101064	0.13375	0.996339
AES	0.942222	-0.0858605	0.133914	0.996339
CUEDC2	0.940626	-0.0883064	0.133919	0.996339
ATP2A1	0.917844	-0.12368	0.134001	0.996339
PBRM1	1.07237	0.100805	0.134113	0.996339
MKL2	1.07298	0.101617	0.134122	0.996339
LRP12	1.08168	0.113279	0.134432	0.996339
NPM3	0.937314	-0.0933963	0.134577	0.996339
MT1M	0.936181	-0.0951408	0.13463	0.996339
GBP3	1.07704	0.107078	0.134665	0.996339
IPO4	0.926578	-0.110015	0.134763	0.996339
DACT1	1.07838	0.108864	0.134866	0.996339
AUP1	0.939249	-0.0904205	0.134871	0.996339
ATP7A	1.07431	0.103407	0.134885	0.996339
LNPEP	1.07273	0.101285	0.135143	0.996339
LRP3	0.938268	-0.091928	0.135388	0.996339
NMB	0.926371	-0.110339	0.135413	0.996339
WIBG	0.937204	-0.0935657	0.135594	0.996339
SLC16A7	1.09322	0.12859	0.135693	0.996339
TMEM42	0.934506	-0.0977237	0.135755	0.996339
CCDC137	0.931715	-0.102039	0.135755	0.996339
SERPINB9	1.07432	0.103425	0.135756	0.996339
PCSK6	1.08136	0.11285	0.135801	0.996339
CPSF3L	0.935896	-0.0955805	0.135926	0.996339
SOD2	1.06529	0.0912529	0.136039	0.996339
ARMC5	0.928996	-0.106256	0.1361	0.996339
PPOX	0.930509	-0.103907	0.136129	0.996339
XRN1	1.0731	0.101783	0.136142	0.996339
FAM179B	1.0787	0.1093	0.13635	0.996339
SERHL2	0.927207	-0.109036	0.136366	0.996339
KLF7	1.0777	0.107958	0.136395	0.996339
TGM2	1.06369	0.0890718	0.136405	0.996339
NCAPH2	0.933099	-0.0998982	0.136565	0.996339
TET2	1.08109	0.112482	0.1366	0.996339
CHML	1.08087	0.112188	0.136701	0.996339
WDFY4	1.08889	0.122855	0.136822	0.996339
RPL3	0.951039	-0.0724235	0.136832	0.996339
TOP1MT	0.930285	-0.104255	0.136942	0.996339
CCM2	0.929025	-0.10621	0.136963	0.996339
PSME2	0.941294	-0.0872826	0.137221	0.996339
ZNF784	0.932299	-0.101135	0.137233	0.996339
CD40LG	1.09331	0.128707	0.137319	0.996339
RORA	1.08279	0.114758	0.137378	0.996339
ZNF296	0.922316	-0.116667	0.137399	0.996339
ZNF217	1.06423	0.0898119	0.137421	0.996339
ZFAND2B	0.934404	-0.0978811	0.137478	0.996339
LENG9	0.933249	-0.0996668	0.137496	0.996339
PSMB4	0.9449	-0.0817667	0.13755	0.996339
NME4	0.944921	-0.0817349	0.137592	0.996339
MDFIC	1.07517	0.104565	0.137769	0.996339
HLA-DMB	1.06446	0.0901158	0.137921	0.996339
SMG1	1.07101	0.0989762	0.137937	0.996339
SCRN1	1.06758	0.0943386	0.13806	0.996339
CHCHD2	0.946784	-0.0788928	0.138088	0.996339
TMEM106A	1.07934	0.110151	0.138101	0.996339
VSIG4	1.07858	0.109131	0.138215	0.996339
ACOT8	0.932967	-0.100102	0.138234	0.996339
DDX56	0.938556	-0.0914851	0.138597	0.996339
AFAP1	1.07518	0.104579	0.13869	0.996339
EPS8	1.07466	0.103877	0.138697	0.996339
NCLN	0.938955	-0.0908721	0.138811	0.996339
ANKRD12	1.07316	0.10186	0.138917	0.996339
APAF1	1.07451	0.103676	0.13892	0.996339
PIAS1	1.06908	0.0963764	0.139066	0.996339
CDC40	1.07122	0.0992574	0.139104	0.996339
FBXO44	0.934454	-0.0978052	0.139121	0.996339
CNIH2	0.917635	-0.124007	0.139276	0.996339
TLCD1	0.935366	-0.0963976	0.139282	0.996339
SGSM3	0.939352	-0.0902616	0.139284	0.996339
LUZP1	1.07009	0.0977331	0.139371	0.996339
STAG2	1.06961	0.0970844	0.139893	0.996339
POLD2	0.940554	-0.0884178	0.139941	0.996339
PILRB	0.925351	-0.111928	0.139949	0.996339
LRRC8C	1.08428	0.116738	0.139981	0.996339
HEATR5A	1.07686	0.106833	0.140019	0.996339
KLHL20	1.07214	0.100487	0.140028	0.996339
ATR	1.07825	0.108697	0.140204	0.996339
TMED5	1.06616	0.0924212	0.140277	0.996339
ATP5L	0.943068	-0.0845667	0.140586	0.996339
UBXN1	0.941464	-0.0870228	0.140655	0.996339
NRGN	0.925864	-0.111127	0.140688	0.996339
MASP1	1.07779	0.108078	0.140746	0.996339
CNTN3	1.07615	0.105875	0.14075	0.996339
LSM10	0.936512	-0.09463	0.140816	0.996339
FCN1	1.08136	0.112843	0.140873	0.996339
VAMP8	0.944671	-0.0821165	0.140904	0.996339
SEC23A	1.07386	0.102806	0.14094	0.996339
CCDC64B	0.932519	-0.100795	0.141034	0.996339
KISS1	0.916191	-0.126279	0.141084	0.996339
DDAH2	0.939906	-0.089411	0.141087	0.996339
RGL3	0.925286	-0.112028	0.141203	0.996339
TBCB	0.939798	-0.0895776	0.141307	0.996339
CKS2	0.935423	-0.0963088	0.141311	0.996339
LCP2	1.07963	0.110539	0.141353	0.996339
EIF5A	0.945197	-0.0813131	0.141367	0.996339
ZNF32	0.937482	-0.0931366	0.141397	0.996339
TNFSF13B	1.08092	0.112263	0.141412	0.996339
TSPAN11	1.08464	0.117216	0.141429	0.996339
ADAM19	1.08212	0.113858	0.141531	0.996339
KCNA3	1.09369	0.129208	0.141677	0.996339
SGTA	0.938381	-0.0917535	0.141908	0.996339
TNRC6B	1.07454	0.103722	0.141959	0.996339
DCN	1.06482	0.0906051	0.141986	0.996339
ARPC5L	0.936023	-0.0953847	0.142086	0.996339
MZF1	0.931586	-0.102239	0.142091	0.996339
LRP5L	0.925253	-0.11208	0.142156	0.996339
TSPAN10	0.922392	-0.116548	0.142193	0.996339
SUV420H2	0.927921	-0.107926	0.142201	0.996339
PGAP1	1.07711	0.107162	0.142235	0.996339
GBP5	1.08748	0.120984	0.142297	0.996339
LRIG3	1.07544	0.104927	0.142317	0.996339
GPC6	1.07565	0.105207	0.142353	0.996339
LCN2	1.06591	0.0920888	0.142455	0.996339
FLI1	1.08095	0.112304	0.14251	0.996339
ENTPD8	0.918636	-0.122436	0.142535	0.996339
SVIL	1.06709	0.0936809	0.142565	0.996339
RICTOR	1.07709	0.107138	0.142589	0.996339
APOC1	0.937686	-0.0928228	0.142686	0.996339
PSMG4	0.928221	-0.10746	0.142745	0.996339
SNRPB	0.944556	-0.0822916	0.142779	0.996339
HIPK1	1.07085	0.098759	0.142825	0.996339
SLFN12	1.08846	0.122286	0.142846	0.996339
STXBP2	0.938812	-0.0910918	0.142869	0.996339
BOLA1	0.934518	-0.0977049	0.143149	0.996339
RPS15A	0.946468	-0.0793748	0.143156	0.996339
ANKRD44	1.08234	0.114155	0.143259	0.996339
BCOR	1.0693	0.0966729	0.143266	0.996339
LRFN1	0.927077	-0.109238	0.143407	0.996339
PARK7	0.946869	-0.0787633	0.143488	0.996339
MLXIPL	0.919162	-0.121609	0.143522	0.996339
PCDHGB2	1.08087	0.112194	0.143578	0.996339
MFI2	0.924411	-0.113393	0.143633	0.996339
HSPB9	0.915323	-0.127647	0.143638	0.996339
STARD8	1.07813	0.108534	0.143678	0.996339
CDC14A	1.07385	0.102787	0.143684	0.996339
RAB3B	1.0633	0.0885482	0.143762	0.996339
PARP10	0.93672	-0.09431	0.143791	0.996339
SCGB1D2	0.928765	-0.106615	0.143837	0.996339
PTTG1	0.92783	-0.108067	0.144144	0.996339
PLCL1	1.08215	0.113904	0.144261	0.996339
FAM63B	1.07164	0.0998262	0.144286	0.996339
BCAP31	0.946169	-0.0798297	0.144685	0.996339
RBM41	1.07971	0.110639	0.144866	0.996339
SMCHD1	1.07187	0.100125	0.144957	0.996339
PRICKLE4	0.92829	-0.107353	0.145255	0.996339
APOL6	1.06845	0.0955259	0.14528	0.996339
MCAT	0.935305	-0.0964905	0.145329	0.996339
HIST3H2A	0.941184	-0.0874516	0.145377	0.996339
PHACTR2	1.07179	0.100022	0.145431	0.996339
EIF3K	0.944817	-0.0818932	0.145504	0.996339
ZBTB20	1.07631	0.106093	0.145585	0.996339
FOXN3	1.07124	0.0992814	0.145695	0.996339
TIGD3	0.920563	-0.119411	0.145971	0.996339
NR2C2	1.07357	0.102413	0.146021	0.996339
BMP2K	1.08373	0.116004	0.146046	0.996339
SRD5A2	1.07497	0.104299	0.14615	0.996339
NPPC	0.919254	-0.121465	0.146193	0.996339
SMG6	1.07484	0.104123	0.14624	0.996339
DUS3L	0.934015	-0.0984818	0.146425	0.996339
SCNM1	0.933554	-0.0991953	0.146505	0.996339
NEK7	1.07085	0.0987565	0.146655	0.996339
KCTD13	0.932154	-0.10136	0.146721	0.996339
FBF1	0.920535	-0.119456	0.146764	0.996339
ANAPC1	1.07668	0.106591	0.146812	0.996339
HMG20A	1.0755	0.105008	0.146877	0.996339
ECH1	0.945601	-0.0806972	0.147036	0.996339
CBY1	0.935709	-0.0958679	0.147169	0.996339
WBSCR22	0.939287	-0.0903614	0.147228	0.996339
CAPNS1	0.946628	-0.0791302	0.147229	0.996339
ORM1	1.07671	0.106628	0.147282	0.996339
SPEN	1.0667	0.0931514	0.147481	0.996339
F2R	1.06379	0.0892159	0.147667	0.996339
CORO1B	0.943763	-0.0835042	0.147769	0.996339
DHPS	0.940685	-0.0882169	0.147825	0.996339
MKX	1.06983	0.0973815	0.147844	0.996339
RFX7	1.07265	0.101185	0.147861	0.996339
PSMB6	0.944928	-0.0817231	0.147917	0.996339
ADAM28	1.08428	0.116742	0.147919	0.996339
ORAI3	0.937543	-0.0930437	0.148181	0.996339
PSD	0.923385	-0.114996	0.148295	0.996339
RASGRP1	1.08757	0.121109	0.148298	0.996339
SMC2	1.0769	0.10689	0.148332	0.996339
LONRF3	1.08853	0.122376	0.148361	0.996339
PPM1L	1.07955	0.110426	0.148453	0.996339
METTL1	0.933276	-0.0996242	0.148478	0.996339
FUZ	0.933625	-0.0990852	0.14853	0.996339
C1QTNF7	1.08203	0.113745	0.148577	0.996339
SLC35F5	1.06492	0.0907491	0.148604	0.996339
BRI3	0.941955	-0.0862697	0.148605	0.996339
MEF2C	1.0764	0.106216	0.148684	0.996339
MPP7	1.07049	0.0982661	0.148705	0.996339
FAM162A	0.939352	-0.0902624	0.148719	0.996339
COX5A	0.945952	-0.0801619	0.148766	0.996339
ECSIT	0.938936	-0.0909013	0.148844	0.996339
CDC42EP5	0.941885	-0.0863765	0.14885	0.996339
SLC25A27	0.931904	-0.101747	0.148904	0.996339
SEMA3C	1.06467	0.0904085	0.148938	0.996339
FLNC	1.06225	0.0871292	0.148994	0.996339
HEXIM2	0.927872	-0.108003	0.149175	0.996339
CXCL6	1.08322	0.115323	0.149191	0.996339
RHOC	0.945512	-0.0808317	0.149318	0.996339
RNF111	1.07431	0.103412	0.149344	0.996339
MYO5B	1.07106	0.0990429	0.149352	0.996339
FDXR	0.930424	-0.10404	0.149388	0.996339
GJC3	0.928268	-0.107386	0.14946	0.996339
DGKH	1.08655	0.119753	0.149487	0.996339
ZNF805	1.07965	0.110559	0.149489	0.996339
SLC22A18	0.930605	-0.103759	0.149514	0.996339
GPR63	1.08544	0.118284	0.149697	0.996339
ITGAL	1.07851	0.109037	0.149882	0.996339
PDGFRB	1.0639	0.0893651	0.149978	0.996339
PRDX2	0.945496	-0.0808572	0.150065	0.996339
KDM5A	1.07175	0.0999646	0.15011	0.996339
ACADVL	0.943771	-0.0834919	0.150417	0.996339
POLD4	0.937904	-0.0924878	0.150462	0.996339
NUDT16L1	0.940957	-0.0878	0.150482	0.996339
PEBP1	0.948986	-0.0755413	0.150496	0.996339
HSPA13	1.06946	0.0968892	0.150497	0.996339
FAM160B1	1.07185	0.100107	0.15055	0.996339
ZDHHC11B	0.920958	-0.118793	0.150657	0.996339
KIAA1244	1.06055	0.0848178	0.150675	0.996339
B4GALT7	0.937273	-0.0934585	0.150951	0.996339
POLE4	0.940274	-0.0888463	0.151046	0.996339
COPS6	0.942803	-0.084972	0.151148	0.996339
HAGH	0.937273	-0.0934585	0.151248	0.996339
DLC1	1.07947	0.110323	0.151279	0.996339
C1S	1.0622	0.0870498	0.151311	0.996339
STUB1	0.941561	-0.0868732	0.151626	0.996339
EDN1	1.07376	0.102669	0.151635	0.996339
IDH3G	0.940077	-0.0891493	0.151729	0.996339
NCOA3	1.06788	0.0947481	0.151957	0.996339
ANKRD54	0.935384	-0.0963689	0.152012	0.996339
CFD	0.940833	-0.0879889	0.152116	0.996339
FTL	0.953453	-0.0687662	0.152144	0.996339
MMP26	0.925291	-0.112021	0.152227	0.996339
SMARCAD1	1.0699	0.0974728	0.152302	0.996339
GNB2L1	0.951828	-0.0712273	0.15235	0.996339
DYNLL1	0.944454	-0.0824481	0.152368	0.996339
FEV	0.934704	-0.097418	0.1526	0.996339
ITGAM	1.07973	0.110676	0.152681	0.996339
KLF16	0.932687	-0.100535	0.152728	0.996339
TP53BP1	1.06968	0.0971764	0.152733	0.996339
UBXN6	0.942772	-0.0850194	0.152785	0.996339
EYA1	1.07802	0.108379	0.15292	0.996339
SPC24	0.925571	-0.111584	0.152982	0.996339
SLC41A2	1.07995	0.110964	0.153	0.996339
CLIP4	1.07504	0.104394	0.153016	0.996339
NDUFA6	0.942005	-0.0861932	0.153108	0.996339
B3GNTL1	0.925713	-0.111362	0.153166	0.996339
GLRB	1.07839	0.108877	0.153468	0.996339
VEGFB	0.941582	-0.0868417	0.153531	0.996339
KDR	1.07314	0.10184	0.153593	0.996339
IL7	1.08504	0.117749	0.153667	0.996339
FERMT1	1.07586	0.105493	0.153671	0.996339
EP300	1.0648	0.0905813	0.153838	0.996339
CCDC101	0.935556	-0.0961039	0.153948	0.996339
TMC5	1.06267	0.0876991	0.154188	0.996339
SLC29A2	0.936049	-0.0953437	0.154197	0.996339
ELF4	1.07632	0.106109	0.154234	0.996339
SART1	0.9366	-0.0944953	0.154289	0.996339
DTYMK	0.933957	-0.0985724	0.154384	0.996339
NKD1	1.07938	0.110208	0.154452	0.996339
ERBB2IP	1.06745	0.0941728	0.154475	0.996339
REM2	0.91767	-0.123952	0.154531	0.996339
CCDC58	0.934684	-0.0974488	0.154563	0.996339
ATP5J	0.943704	-0.0835934	0.154589	0.996339
KLHL28	1.06782	0.0946631	0.154591	0.996339
ZNF423	1.0793	0.110095	0.154614	0.996339
RNF25	0.935864	-0.0956287	0.154687	0.996339
REC8	0.928575	-0.10691	0.154729	0.996339
ZDBF2	1.07524	0.104657	0.154797	0.996339
CEP97	1.08064	0.111885	0.154833	0.996339
MRPL11	0.93804	-0.0922789	0.155067	0.996339
DOPEY1	1.07564	0.105198	0.155084	0.996339
ACBD4	0.932952	-0.100125	0.155152	0.996339
GIMAP6	1.07417	0.103217	0.155226	0.996339
SYNJ1	1.07888	0.10954	0.155249	0.996339
MT1E	0.943442	-0.0839937	0.155462	0.996339
DENND5B	1.07937	0.110193	0.15556	0.996339
NPY	0.949464	-0.0748148	0.155584	0.996339
PKD2	1.06854	0.0956396	0.155607	0.996339
NCKAP1	1.06679	0.0932756	0.155722	0.996339
TSNAXIP1	0.918613	-0.122471	0.155818	0.996339
SIRT7	0.93147	-0.102419	0.155888	0.996339
DIXDC1	1.07032	0.0980465	0.1559	0.996339
ATP13A3	1.06805	0.0949778	0.156035	0.996339
LEAP2	0.922502	-0.116376	0.1561	0.996339
ANKRD13D	0.932827	-0.100319	0.156105	0.996339
ATG4B	0.936732	-0.0942915	0.156286	0.996339
SPSB2	0.931286	-0.102703	0.156319	0.996339
TMEM198	0.930565	-0.103821	0.156344	0.996339
OVGP1	0.932216	-0.101264	0.156371	0.996339
PTCH1	1.07415	0.103189	0.156391	0.996339
HEPH	1.07539	0.104858	0.156536	0.996339
NADSYN1	0.935064	-0.0968628	0.156549	0.996339
ASPHD1	0.93023	-0.104341	0.156665	0.996339
KLK14	0.927838	-0.108055	0.156695	0.996339
TUBB2A	0.941285	-0.0872969	0.156804	0.996339
PDZD2	1.08092	0.112258	0.15681	0.996339
PDRG1	0.936646	-0.094425	0.156813	0.996339
LHFPL2	1.0712	0.0992288	0.15686	0.996339
MRPL34	0.94092	-0.0878558	0.156892	0.996339
RPS27	0.952796	-0.0697613	0.157012	0.996339
FOXD4	0.920853	-0.118958	0.157082	0.996339
ATG9B	0.921642	-0.117721	0.157184	0.996339
GGCT	0.943077	-0.0845527	0.15733	0.996339
LOX	1.07311	0.101803	0.15752	0.996339
HSD3B7	0.935219	-0.0966237	0.157677	0.996339
PALM	0.937234	-0.0935194	0.157704	0.996339
TMTC3	1.07037	0.0981056	0.157719	0.996339
PROCA1	0.921907	-0.117307	0.157787	0.996339
PRKAR1A	1.05879	0.0824185	0.157798	0.996339
APOE	0.943947	-0.0832225	0.157879	0.996339
GINS2	0.928111	-0.107631	0.157889	0.996339
CEBPD	0.944689	-0.0820882	0.157928	0.996339
VPS37D	0.932751	-0.100436	0.157966	0.996339
ADAMTS9	1.07661	0.106493	0.158033	0.996339
ENPEP	1.08376	0.116045	0.158045	0.996339
TCF12	1.06577	0.0918923	0.15808	0.996339
COMMD1	0.940649	-0.0882717	0.158188	0.996339
VKORC1	0.941596	-0.0868198	0.158298	0.996339
DDIT3	0.938113	-0.0921663	0.158415	0.996339
DMXL1	1.0645	0.090172	0.158415	0.996339
SLC7A9	0.917675	-0.123945	0.158419	0.996339
TTC9B	0.917167	-0.124743	0.158481	0.996339
TMEM2	1.06628	0.0925812	0.158596	0.996339
SLC16A11	0.925554	-0.111612	0.158601	0.996339
VPS13A	1.07352	0.102352	0.158646	0.996339
SYCE2	0.922557	-0.116291	0.158674	0.996339
KCTD12	1.06568	0.0917691	0.158718	0.996339
UBR3	1.067	0.0935576	0.158778	0.996339
CALY	0.92145	-0.118022	0.158806	0.996339
OCM	0.916334	-0.126055	0.158833	0.996339
HBQ1	0.921577	-0.117823	0.159078	0.996339
APOBEC3C	1.06906	0.0963384	0.159091	0.996339
NOP10	0.947714	-0.0774765	0.159152	0.996339
MRPL48	0.935245	-0.0965838	0.159244	0.996339
OLFML1	1.07067	0.0985083	0.159398	0.996339
SERPINB5	1.08121	0.112646	0.159417	0.996339
SEL1L	1.0614	0.0859619	0.159588	0.996339
MYPOP	0.935077	-0.0968433	0.159624	0.996339
DYNC1LI2	1.06047	0.0847073	0.159787	0.996339
PPP1R12A	1.06803	0.0949558	0.159855	0.996339
TAF1	1.07057	0.098381	0.159994	0.996339
TOX3	1.07391	0.10288	0.160092	0.996339
PDAP1	0.94096	-0.0877952	0.160119	0.996339
MTM1	1.07272	0.101276	0.160249	0.996339
PLA2G1B	0.918776	-0.122215	0.160334	0.996339
LRFN2	0.916303	-0.126104	0.160603	0.996339
DKK1	1.07895	0.109632	0.160631	0.996339
IRF2BP1	0.939588	-0.0898999	0.160707	0.996339
SLC2A8	0.938205	-0.0920243	0.160757	0.996339
OXR1	1.06708	0.093666	0.16084	0.996339
IL6	1.0802	0.111296	0.160865	0.996339
MVK	0.933683	-0.0989948	0.161023	0.996339
CH25H	1.07637	0.10617	0.161023	0.996339
DUSP5	1.0659	0.0920777	0.161117	0.996339
FIBP	0.940812	-0.0880209	0.161154	0.996339
DYNLT1	0.943727	-0.083558	0.161316	0.996339
LRFN5	1.08252	0.114399	0.161426	0.996339
PKP3	0.939017	-0.0907765	0.161477	0.996339
GNA13	1.06466	0.0903957	0.161492	0.996339
MRVI1	1.0678	0.094642	0.161522	0.996339
COMMD3	0.940146	-0.0890426	0.161573	0.996339
EIF6	0.944004	-0.0831354	0.161616	0.996339
PLCB1	1.07361	0.102477	0.161623	0.996339
LIPA	1.06208	0.0868862	0.16166	0.996339
HPN	0.945105	-0.0814535	0.161688	0.996339
RPS4X	0.952344	-0.070445	0.161719	0.996339
CCR7	1.07732	0.107444	0.161763	0.996339
ZDHHC11	0.925037	-0.112418	0.16183	0.996339
P2RY12	1.0864	0.119549	0.161867	0.996339
ZNF628	0.930868	-0.103351	0.161965	0.996339
TMTC2	1.07035	0.0980859	0.162048	0.996339
SYT11	1.06404	0.0895563	0.162085	0.996339
RPS12	0.9543	-0.067485	0.162102	0.996339
TIPARP	1.06276	0.0878174	0.162259	0.996339
FAM3B	0.942168	-0.0859432	0.162312	0.996339
B9D1	0.933764	-0.0988696	0.162315	0.996339
CHPF	0.944614	-0.0822027	0.162317	0.996339
TNS3	1.06559	0.0916542	0.162326	0.996339
[truncated: 11,729 more rows]

## Sheet: TCGA-PRAD_limma_C3
id	fc	log2fc	pvalue	padj
CKM	1.29726	0.375466	7.84916e-08	0.000617943
PAGE4	1.25419	0.326758	9.00267e-08	0.000617943
ACTC1	1.27496	0.350452	2.65917e-07	0.000958711
VSIG2	1.23119	0.300053	2.79345e-07	0.000958711
KRT15	1.22474	0.292477	1.58515e-06	0.00360389
HSPB6	1.20635	0.270645	1.76096e-06	0.00360389
ACTA1	1.24426	0.315287	2.08707e-06	0.00360389
WFDC2	1.21513	0.281106	2.35845e-06	0.00360389
SCGB3A1	1.24975	0.321639	2.59486e-06	0.00360389
PCP4	1.19175	0.253078	2.78254e-06	0.00360389
TPM2	1.17543	0.233188	3.04497e-06	0.00360389
CYP27A1	1.20788	0.272473	3.1815e-06	0.00360389
DES	1.16945	0.22583	3.41277e-06	0.00360389
TCEAL2	1.21754	0.283972	4.04307e-06	0.00396452
COX7A1	1.2057	0.269867	4.4176e-06	0.00404299
CNN1	1.17398	0.231412	6.11127e-06	0.00524347
MYL9	1.16131	0.215748	1.21015e-05	0.00928196
PTGDS	1.17065	0.227311	1.21704e-05	0.00928196
CRYAB	1.18988	0.250818	1.38145e-05	0.00998138
DPT	1.21558	0.281642	1.47761e-05	0.0101423
SNCG	1.20909	0.273919	1.83465e-05	0.0106699
LTF	1.18073	0.239684	1.83961e-05	0.0106699
RARRES2	1.18246	0.241791	1.88542e-05	0.0106699
ANKRD34B	0.79167	-0.337029	1.99731e-05	0.0106699
CDC42EP5	1.17367	0.231027	2.01874e-05	0.0106699
MT1M	1.18517	0.24509	2.02605e-05	0.0106699
PPP1R14A	1.1926	0.254115	2.09853e-05	0.0106699
MT1A	1.18089	0.239879	2.69343e-05	0.0129691
PGM5	1.18273	0.242126	2.73968e-05	0.0129691
ACTG2	1.14534	0.195773	2.83455e-05	0.0129709
SGCA	1.20668	0.271044	2.93956e-05	0.0130175
CRISP3	0.828625	-0.271209	3.25468e-05	0.0139626
HSPB8	1.18093	0.239926	3.49551e-05	0.0144661
LCN2	1.18048	0.239371	3.5828e-05	0.0144661
PLAC9	1.20762	0.272162	3.81763e-05	0.0149738
PNCK	1.20521	0.269286	3.96984e-05	0.0151383
FAM46B	1.20531	0.269406	4.44525e-05	0.0164931
DEFB1	1.20622	0.270496	4.57206e-05	0.0165172
OLFM4	1.18907	0.249836	4.77022e-05	0.0167912
F5	0.832166	-0.265057	5.08067e-05	0.0174369
CACNA1D	0.831087	-0.266928	5.68556e-05	0.0180503
IGFBP6	1.16653	0.222218	5.74426e-05	0.0180503
KRT23	1.21026	0.275314	5.79176e-05	0.0180503
GSTP1	1.15808	0.211736	6.00924e-05	0.0180503
ANPEP	1.16585	0.221377	6.06275e-05	0.0180503
CCK	1.21207	0.277468	6.13196e-05	0.0180503
PROK1	1.2089	0.273695	6.17981e-05	0.0180503
GSTM2	1.19903	0.261873	7.20889e-05	0.0206174
KCNMB1	1.178	0.236335	7.43684e-05	0.0208353
NBL1	1.15356	0.206098	8.10301e-05	0.0222476
LIMS2	1.1816	0.240739	8.29248e-05	0.0223214
FLNC	1.16362	0.218624	8.74571e-05	0.0228541
WFDC1	1.18467	0.244482	8.82332e-05	0.0228541
GSTM5	1.20121	0.264484	9.28734e-05	0.0230591
CFD	1.16278	0.217573	9.32826e-05	0.0230591
S100A14	1.20223	0.26571	9.50383e-05	0.0230591
MAL	1.21132	0.276585	9.57435e-05	0.0230591
TAGLN	1.1387	0.187387	9.85309e-05	0.0233212
KRT14	1.18226	0.241547	0.000101484	0.0236131
TNNC1	1.19854	0.261275	0.000109538	0.0250622
FABP3	1.18171	0.240879	0.000118168	0.0257592
SMOC1	1.18984	0.250768	0.000118662	0.0257592
BEX1	1.19868	0.261442	0.000118848	0.0257592
CLDN5	1.18156	0.240698	0.000120094	0.0257592
PYGM	1.19964	0.262599	0.000122984	0.0257592
KRT13	1.19725	0.259726	0.000123842	0.0257592
CYP3A5	1.21455	0.280419	0.000127018	0.0260255
SMTN	1.16885	0.225084	0.00013	0.0262448
JPH2	1.18742	0.247826	0.000138796	0.0274717
KRT5	1.16621	0.221831	0.000141726	0.0274717
HAPLN2	1.21266	0.27818	0.000142081	0.0274717
ANKRD35	1.195	0.257005	0.000175517	0.0332646
CPXM1	1.18766	0.248123	0.000176888	0.0332646
DMKN	1.19592	0.258127	0.000186077	0.0344821
CYP4B1	1.19582	0.257999	0.000190009	0.0344821
GRIN3A	0.824528	-0.278359	0.000194598	0.0344821
SRD5A2	1.1862	0.246344	0.000201093	0.0344821
TRIM29	1.1829	0.242325	0.000202303	0.0344821
KRT7	1.1743	0.231796	0.00020316	0.0344821
TGFB1I1	1.16895	0.225214	0.000203267	0.0344821
MYH11	1.13578	0.183686	0.000203457	0.0344821
MT1G	1.14115	0.19049	0.000207005	0.0346557
SAA1	1.19228	0.253723	0.000210383	0.0347968
TNNC2	1.20351	0.267246	0.000223038	0.0364508
ASB2	1.19439	0.256274	0.000225879	0.0364808
RASL12	1.16229	0.216976	0.000228567	0.0364856
PI16	1.18505	0.244949	0.000242168	0.0382124
FXYD1	1.19563	0.257774	0.000247884	0.0386698
P2RX1	1.19421	0.256052	0.000256402	0.0395493
SLC14A1	1.17259	0.229698	0.000264222	0.0403027
SOX15	1.18647	0.24668	0.000291459	0.0438644
RPRM	1.18204	0.241274	0.000293963	0.0438644
JPH4	1.18529	0.245239	0.000314141	0.0463712
LRRN1	0.85365	-0.228284	0.000335805	0.0488293
HSPB7	1.17717	0.235318	0.000337907	0.0488293
MRGPRF	1.16299	0.217834	0.000347129	0.0493113
LMOD1	1.14972	0.201289	0.000348483	0.0493113
MT1X	1.13847	0.187095	0.000352019	0.0493113
S100A6	1.13477	0.182402	0.000356626	0.0494521
TWIST2	1.17985	0.238599	0.000368718	0.0506176
S100B	1.20156	0.264905	0.000380261	0.0516854
SYNM	1.14838	0.199594	0.000387326	0.0521295
FHL1	1.14737	0.198334	0.000400709	0.0524625
PDLIM7	1.15487	0.20773	0.000401735	0.0524625
IFI27L2	1.17072	0.227394	0.00040567	0.0524625
B3GNT6	0.849041	-0.236094	0.000410404	0.0524625
PRKCDBP	1.16055	0.214815	0.000411806	0.0524625
KRT17	1.14596	0.196554	0.000412729	0.0524625
RBP1	1.17253	0.229619	0.000422379	0.0531965
S100A16	1.15984	0.213927	0.000439392	0.0548362
S100P	1.16659	0.222296	0.000467489	0.0576088
FST	1.17754	0.23577	0.000470001	0.0576088
OXER1	1.1869	0.247202	0.000491407	0.0592373
CES1	1.16249	0.217218	0.000491918	0.0592373
HAAO	1.17582	0.233663	0.00049699	0.0593276
NKAIN1	0.850971	-0.232819	0.000504902	0.0597526
GRPR	0.833188	-0.263286	0.00050954	0.059786
SPEG	1.18277	0.242175	0.000527569	0.0607389
LAMB3	1.16643	0.2221	0.00053047	0.0607389
NDP	1.18325	0.242754	0.000530934	0.0607389
FAM107A	1.15304	0.205438	0.000541542	0.0614403
MT1E	1.13643	0.184507	0.000591414	0.0665486
ID1	1.14701	0.197873	0.000612184	0.0679015
S100A2	1.17793	0.236259	0.00061333	0.0679015
ACTA2	1.11534	0.157482	0.000631277	0.0690108
COL7A1	1.16218	0.21684	0.000633403	0.0690108
GSTA1	1.17424	0.23173	0.000659257	0.0708488
CLU	1.14305	0.192889	0.000660595	0.0708488
ADRA1D	1.1951	0.257132	0.000681382	0.0719568
EFEMP2	1.15315	0.205583	0.000684269	0.0719568
POPDC2	1.16309	0.217957	0.000686651	0.0719568
CSRP1	1.12468	0.169514	0.000693292	0.0721024
LDB3	1.17397	0.2314	0.000711374	0.0731406
CEND1	1.18025	0.239087	0.000713931	0.0731406
PRRX2	1.15715	0.210582	0.000756819	0.076621
S100A4	1.13832	0.186911	0.000759066	0.076621
NTF4	1.18862	0.249292	0.000790253	0.0791869
COL23A1	1.17738	0.235584	0.000800936	0.0796758
SCGB1D2	1.16554	0.221001	0.000807363	0.0797372
F10	1.16646	0.222133	0.000818528	0.0802625
PDLIM4	1.16104	0.215419	0.00083491	0.0812882
TMEM35	1.16663	0.222348	0.000843457	0.0815421
C1QTNF1	1.15907	0.212962	0.000850161	0.0815529
UPK1A	1.17319	0.230439	0.00085545	0.0815529
MSMB	1.1085	0.148615	0.000867406	0.0821224
TGM4	1.16171	0.216254	0.000918235	0.0860568
GPX3	1.14139	0.190789	0.000921499	0.0860568
ATP1A2	1.16124	0.215662	0.000937659	0.0869742
LGALS1	1.12086	0.164606	0.000975237	0.0898527
PHYHIP	1.17941	0.238064	0.000983163	0.0899791
SSTR1	0.854437	-0.226954	0.00100897	0.0914625
CXCL17	1.16821	0.224295	0.00101858	0.0914625
LY6G6D	1.19094	0.252102	0.00102892	0.0914625
GJB5	1.18498	0.244866	0.00103145	0.0914625
PPP1R1A	1.1808	0.239769	0.00103302	0.0914625
REEP2	1.17065	0.227305	0.00103935	0.0914625
MPZ	1.18251	0.241848	0.00106355	0.092784
RBPMS	1.15086	0.202712	0.00106788	0.092784
PEBP4	1.14522	0.19562	0.0010962	0.0946343
HSPB2	1.17626	0.234203	0.00110296	0.0946343
PTPRT	0.848723	-0.236635	0.00113484	0.0961514
GRASP	1.16073	0.215035	0.00114686	0.0961514
TNS4	1.15443	0.207175	0.00114882	0.0961514
SELM	1.13217	0.179095	0.00117009	0.0961514
GPX2	1.17437	0.231884	0.00117042	0.0961514
ADAM33	1.16644	0.22211	0.00117469	0.0961514
FXYD6	1.15101	0.202901	0.0011747	0.0961514
PHYHD1	1.14532	0.195752	0.00117668	0.0961514
PTN	1.13787	0.186338	0.00119523	0.09659
MYH3	1.17697	0.235075	0.00119612	0.09659
TOP2A	0.854192	-0.227368	0.00122665	0.0984763
GYPC	1.15029	0.201999	0.00128517	0.102574
TCAP	1.17273	0.229876	0.00129508	0.102768
CASQ1	1.18211	0.241364	0.00130434	0.102908
RND2	1.17618	0.234104	0.00135475	0.105872
ACSF2	1.16324	0.218143	0.00135733	0.105872
LGR6	1.1816	0.240736	0.00142256	0.109923
ATP11A	0.859576	-0.218303	0.00142528	0.109923
DLK2	1.15752	0.211041	0.00143391	0.10997
DACT3	1.15087	0.202722	0.00146794	0.11146
AZGP1	1.11102	0.151879	0.00147545	0.11146
SERPINF1	1.13249	0.179498	0.00147769	0.11146
MT2A	1.11282	0.154222	0.00151841	0.113331
FLNA	1.12019	0.163749	0.00151901	0.113331
FOLR1	1.18264	0.242013	0.00154061	0.114322
PDE3B	0.867135	-0.205671	0.00160283	0.118299
NAALADL2	0.863972	-0.210944	0.00161256	0.118381
LCAT	1.15954	0.213554	0.00162436	0.118613
PENK	1.17355	0.230883	0.00165025	0.119866
VAMP5	1.13101	0.177615	0.00168518	0.121759
HSPB1	1.10917	0.149477	0.0016991	0.122122
TRIP6	1.13496	0.182637	0.00171906	0.122637
HOXD13	1.15917	0.213095	0.00172414	0.122637
EMP3	1.13973	0.188691	0.00175149	0.123541
WNT6	1.17226	0.229287	0.00175485	0.123541
NAALADL1	1.16765	0.223608	0.0017667	0.123741
CEBPD	1.12122	0.165066	0.00179485	0.124506
CLEC3B	1.14682	0.197641	0.00179962	0.124506
OCLN	0.860204	-0.217249	0.00180483	0.124506
CLIP3	1.13925	0.188082	0.00183402	0.125482
CPA6	1.17497	0.23263	0.00183727	0.125482
IP6K3	1.17482	0.232436	0.0018832	0.127983
NES	1.13646	0.184548	0.00194728	0.130912
GPR87	1.17146	0.228313	0.00194968	0.130912
TMEM158	1.13354	0.180834	0.00195491	0.130912
COPZ2	1.14523	0.195635	0.00197786	0.131806
HOXD11	1.16703	0.22284	0.0020023	0.13279
ARL4D	1.1566	0.209885	0.00202511	0.133657
QPRT	1.15815	0.211817	0.00205424	0.134439
FBLN1	1.12356	0.168075	0.00205654	0.134439
FBXO17	1.15698	0.210359	0.00217326	0.141396
TNNI2	1.16946	0.225841	0.00218521	0.141503
TPSB2	1.13821	0.186765	0.00221989	0.142748
SLC2A5	1.15886	0.212709	0.00222524	0.142748
PDZK1IP1	1.13679	0.184969	0.00224223	0.143028
CRIP3	1.17008	0.226605	0.00225045	0.143028
CLIC6	1.15069	0.202499	0.00226309	0.143169
CA11	1.14685	0.197675	0.00227388	0.143192
GLIS1	1.16234	0.217038	0.00228734	0.143381
RAB34	1.1342	0.18168	0.00236848	0.147793
ACOX2	1.15484	0.207689	0.00240492	0.149388
CAPNS2	1.17946	0.238127	0.00242631	0.150038
HRCT1	1.15579	0.208885	0.00249496	0.153591
CYBA	1.13252	0.179533	0.00252257	0.154465
CLIC3	1.15975	0.213809	0.00253934	0.154465
CHRDL1	1.13617	0.184181	0.00255195	0.154465
B3GNT8	1.16281	0.217614	0.00255992	0.154465
RRAD	1.15187	0.203977	0.00257405	0.154465
ANG	1.12698	0.172461	0.00259891	0.154465
RNF112	1.16495	0.220266	0.00260194	0.154465
SPINK1	1.15867	0.212475	0.00260614	0.154465
PPAPDC3	1.16019	0.214361	0.00261042	0.154465
MYOM1	1.16041	0.214635	0.00268073	0.157944
ITGA7	1.14213	0.191723	0.00270455	0.158171
MYO6	0.886691	-0.173496	0.00270762	0.158171
KIAA1244	0.890615	-0.167126	0.00274953	0.159939
PTRF	1.11043	0.151122	0.00282769	0.163791
SCGB1A1	1.14158	0.191032	0.00286238	0.165104
CCL21	1.13889	0.187634	0.00295904	0.169719
PPFIA2	0.851744	-0.231509	0.00297328	0.169719
NGFR	1.14522	0.19562	0.00297948	0.169719
SMARCD3	1.14215	0.191752	0.00301669	0.171128
ORM2	1.13849	0.187124	0.00304367	0.171949
IGFBP4	1.11092	0.151749	0.00307379	0.172939
SOX18	1.13657	0.184684	0.00314088	0.175992
OGN	1.13861	0.187269	0.00320732	0.178257
TMEM45B	0.881625	-0.181763	0.00321458	0.178257
LCN6	1.16558	0.221049	0.00322027	0.178257
EMILIN1	1.12521	0.170193	0.0032465	0.17892
TPSAB1	1.13131	0.177997	0.00327557	0.17892
FBXO2	1.14297	0.192785	0.00327755	0.17892
ALOX15B	1.12066	0.164351	0.00328438	0.17892
COL6A1	1.11916	0.162417	0.00330336	0.179217
CPNE6	1.16957	0.225973	0.00331593	0.179217
MYOCD	1.15314	0.205573	0.00339079	0.182463
CSDC2	1.1461	0.196737	0.00341607	0.182463
IL17RE	1.15125	0.203201	0.00344472	0.182463
WISP2	1.1557	0.208765	0.00344521	0.182463
RPS4Y2	1.1478	0.198867	0.00344743	0.182463
CAV1	1.12671	0.172116	0.00345573	0.182463
ROBO3	1.15413	0.2068	0.00347041	0.182536
ITIH5	1.14136	0.190752	0.00352794	0.184853
KCTD14	1.15212	0.204285	0.00356509	0.185693
ALOX15	0.866003	-0.207556	0.00357102	0.185693
COL4A6	1.15474	0.20757	0.00358633	0.185785
MPP2	1.15531	0.208286	0.00363368	0.187531
MSLN	1.16001	0.214138	0.00364989	0.187662
CASQ2	1.15405	0.2067	0.00367581	0.188189
NNMT	1.13065	0.177146	0.00369679	0.188189
CRABP2	1.13232	0.179282	0.00370127	0.188189
SLN	1.17016	0.2267	0.00379623	0.192305
ITGB1BP2	1.16259	0.217346	0.00383119	0.192403
STAC	1.15937	0.213337	0.00384501	0.192403
GJC2	1.15127	0.203228	0.00384977	0.192403
CYP4F12	1.16177	0.216328	0.00385422	0.192403
FHL2	1.12742	0.173025	0.00387514	0.192458
FOXF1	1.13705	0.185293	0.00388336	0.192458
ECT2	0.871389	-0.198611	0.00398878	0.196971
ATP8A2	0.858955	-0.219345	0.0040034	0.196985
KCNG3	0.861568	-0.214964	0.00402645	0.197411
TCEAL7	1.1454	0.195854	0.00405323	0.198017
PRIMA1	1.15344	0.205938	0.00409623	0.198822
FOXI1	1.16432	0.219488	0.00410905	0.198822
BST2	1.12006	0.163579	0.00411317	0.198822
PRDM8	1.13376	0.181114	0.00416871	0.2008
HBA2	1.13188	0.178726	0.0041963	0.201143
DUSP26	1.15414	0.206818	0.00420514	0.201143
NACAD	1.15118	0.20311	0.00423014	0.201637
STAC2	1.14968	0.201229	0.00425428	0.201848
MYL3	1.16402	0.219117	0.00427209	0.201848
TDRD6	0.864684	-0.209755	0.00427869	0.201848
RGS9	1.16273	0.217511	0.00431798	0.202409
CCDC8	1.13971	0.188672	0.00432007	0.202409
JAM3	1.12415	0.168832	0.00435079	0.202501
GSTM4	1.14024	0.189339	0.00435153	0.202501
CALML3	1.15741	0.210899	0.00438468	0.203354
SCARA3	1.13422	0.181707	0.0044256	0.203701
NETO2	0.869233	-0.202185	0.00443441	0.203701
MYOZ1	1.15612	0.209296	0.00443667	0.203701
LRRC31	0.858515	-0.220085	0.00446356	0.204252
DUOXA1	1.14486	0.195177	0.00451747	0.206033
SLC44A5	0.857728	-0.221408	0.0045619	0.20737
RASGRP2	1.14789	0.198979	0.00458753	0.207847
CX3CL1	1.12338	0.167844	0.00462092	0.208671
CD40	1.13859	0.187253	0.00466518	0.209375
GATA3	1.14364	0.193637	0.00466702	0.209375
TDRD1	0.876686	-0.189868	0.00475988	0.212846
FOSL1	1.14673	0.197527	0.0047789	0.213003
EFS	1.1317	0.178492	0.00481826	0.214062
SGCG	1.16741	0.223306	0.00483543	0.214131
BEND5	1.14735	0.198303	0.00486896	0.214923
ATOH8	1.1381	0.186633	0.0049047	0.215807
CAPN6	1.1488	0.200133	0.00493042	0.216245
CSTA	1.14473	0.195003	0.00505757	0.220755
ITGA5	1.12225	0.1664	0.0050654	0.220755
CCL2	1.11869	0.161815	0.00510776	0.221329
RASIP1	1.13722	0.185509	0.00511903	0.221329
ERG	0.882014	-0.181126	0.0051387	0.221329
SCRG1	1.15208	0.20424	0.00514307	0.221329
CD248	1.12888	0.17489	0.00516288	0.221488
NEXN	1.12754	0.173176	0.0052406	0.224046
KCNJ8	1.13349	0.180768	0.00526129	0.224046
EDN3	1.15517	0.208107	0.00528466	0.224046
CCL14	1.14648	0.197208	0.00528779	0.224046
GNG11	1.12884	0.174843	0.00540144	0.227717
S100A13	1.13006	0.176405	0.00540948	0.227717
RND3	1.12607	0.1713	0.00544252	0.227717
MASP1	1.13991	0.188917	0.00544917	0.227717
CACNG4	1.13053	0.176996	0.00548399	0.227717
AVPI1	1.1231	0.167483	0.00548785	0.227717
EHD2	1.11581	0.158086	0.00552693	0.227717
RERGL	1.15293	0.205303	0.00553154	0.227717
GABRE	1.14838	0.199602	0.00553855	0.227717
APOBEC3C	1.12954	0.175735	0.00554032	0.227717
ACER2	0.876139	-0.190768	0.00556648	0.228109
CSPG4	1.13561	0.183462	0.00571226	0.232941
CHRDL2	1.14074	0.189968	0.00573075	0.232941
MEIS2	1.13714	0.185416	0.00573529	0.232941
CYTL1	1.14081	0.190062	0.00579585	0.233995
HSPB3	1.16175	0.216299	0.00579683	0.233995
WNT3A	1.15652	0.209789	0.00581239	0.233995
FAM3B	1.11285	0.154254	0.00583036	0.234033
WIF1	1.14992	0.201531	0.00586712	0.234822
GJB3	1.15222	0.204416	0.00591807	0.236172
RGN	1.14374	0.193763	0.00595819	0.236784
SERP2	1.14464	0.1949	0.00598993	0.236784
CITED4	1.12342	0.167903	0.00600836	0.236784
AOC3	1.1202	0.163752	0.00603197	0.236784
PDLIM1	1.11316	0.154655	0.00603286	0.236784
MMP28	1.14027	0.189379	0.00603689	0.236784
RARRES1	1.12236	0.166541	0.00607469	0.237588
CARD16	1.14818	0.19935	0.00609557	0.237727
COL17A1	1.13689	0.185096	0.0061515	0.239229
COL6A2	1.10776	0.14765	0.00618259	0.239759
DNAJB5	1.13345	0.180716	0.00621405	0.2403
REC8	1.13769	0.186109	0.00625532	0.241216
RRAS	1.10507	0.14414	0.00633936	0.243564
CST1	1.12966	0.175884	0.00637431	0.243564
RBPMS2	1.12014	0.163685	0.00638206	0.243564
NCAM1	1.15061	0.202398	0.00638717	0.243564
RASL11A	1.12061	0.164283	0.00653136	0.246261
PYCARD	1.12885	0.174852	0.00653761	0.246261
GAS6	1.11628	0.1587	0.00654583	0.246261
KCNN2	0.889401	-0.169094	0.00654791	0.246261
DSC2	0.890969	-0.166552	0.0065615	0.246261
G0S2	1.13102	0.177619	0.00656552	0.246261
PCP4L1	1.14318	0.193053	0.00663071	0.247262
MT1F	1.10743	0.147214	0.00664489	0.247262
TINAGL1	1.12524	0.170233	0.00665172	0.247262
FAT1	0.897679	-0.155729	0.00666425	0.247262
PVRL3	0.890492	-0.167325	0.00668532	0.247375
CAPG	1.12037	0.16397	0.00671789	0.247912
GPR160	0.896875	-0.157021	0.00673696	0.247949
KIAA1210	1.13299	0.180132	0.00690511	0.252589
TP63	1.1346	0.182178	0.00690914	0.252589
COX4I2	1.13606	0.184038	0.00693865	0.252589
ASCL2	1.14417	0.194297	0.00694303	0.252589
PLEKHO1	1.1219	0.165944	0.00695503	0.252589
FOLH1	0.906325	-0.141899	0.00698616	0.25305
CORO6	1.14557	0.196066	0.007015	0.253426
TCEAL5	1.15351	0.20603	0.00703755	0.253573
LGI4	1.141	0.190295	0.00710529	0.255209
GSTM3	1.1174	0.160151	0.00712013	0.255209
TCF7L1	1.13286	0.179974	0.00715671	0.255425
SLC10A7	0.880345	-0.183859	0.00716336	0.255425
BATF	1.13818	0.18673	0.00723083	0.257163
MYLK	1.11085	0.151669	0.00726213	0.257608
MKI67	0.870746	-0.199676	0.00729837	0.258227
SECTM1	1.12682	0.172258	0.00740594	0.261034
DNAH8	0.868641	-0.203168	0.00741575	0.261034
COL16A1	1.11764	0.160461	0.00747178	0.262334
NFATC4	1.13328	0.180499	0.00751975	0.26334
FAIM2	1.13153	0.178277	0.0075707	0.26334
IL17B	1.15046	0.202211	0.00758314	0.26334
SEMA3B	1.13011	0.176459	0.00759237	0.26334
SERPINB1	1.12459	0.169393	0.00759634	0.26334
NPPC	1.14992	0.201539	0.00764701	0.264428
SNAI2	1.12655	0.171913	0.00768621	0.264498
CFB	1.12346	0.167942	0.00769371	0.264498
PTH1R	1.14741	0.198378	0.00770682	0.264498
P2RX2	1.14447	0.194679	0.00775268	0.265408
TIMP1	1.09395	0.129545	0.0078013	0.266409
CCL23	1.14573	0.196273	0.00782906	0.266693
SIX2	1.13855	0.1872	0.00788534	0.267945
MEIS3	1.12977	0.176031	0.00794158	0.268909
SERPING1	1.10671	0.146272	0.00795286	0.268909
CYGB	1.12223	0.166373	0.00810584	0.273408
NOSTRIN	1.13138	0.17808	0.00815212	0.274295
PNMT	1.15519	0.208133	0.00817244	0.274306
CACNG1	1.15128	0.203238	0.00820022	0.274567
ADCY5	1.13004	0.176373	0.0082272	0.2748
TMEM200B	1.12753	0.173172	0.00827466	0.275715
DUSP15	1.14853	0.199787	0.00832618	0.27676
MYOT	1.15221	0.204409	0.00837027	0.277007
HOXD10	1.13583	0.183741	0.0083827	0.277007
SPIN4	0.886254	-0.174207	0.00839416	0.277007
RNASE4	1.12755	0.17319	0.00841643	0.277076
HCST	1.12588	0.171049	0.0084958	0.27902
FHL3	1.11963	0.163022	0.00855357	0.280247
TNNT1	1.14793	0.199032	0.00858412	0.280578
TFF3	1.09708	0.133669	0.00862826	0.280826
GGT6	1.1282	0.174021	0.00863262	0.280826
SLC16A5	1.13068	0.177193	0.00881876	0.286203
KIF21A	0.890767	-0.16688	0.00896719	0.290334
CNFN	1.11792	0.160817	0.0090775	0.292637
B3GNT3	1.13791	0.186392	0.00908095	0.292637
NECAB1	1.14922	0.20066	0.00912098	0.292706
CNRIP1	1.12892	0.174938	0.00912574	0.292706
EHF	0.902759	-0.147587	0.00918572	0.293943
TNNT3	1.14823	0.199413	0.00929387	0.296267
HOXD9	1.127	0.172482	0.0093015	0.296267
GBP2	1.11282	0.154217	0.00946114	0.300654
SYDE1	1.12453	0.169323	0.00951042	0.301522
AMT	1.12283	0.167145	0.00957301	0.302004
ALDH1A2	1.12622	0.171487	0.00959359	0.302004
EHBP1L1	1.11445	0.156337	0.00960971	0.302004
PLEKHF1	1.11695	0.15956	0.00961363	0.302004
CHP2	1.1491	0.200504	0.00964772	0.302383
GSN	1.10476	0.143734	0.00969746	0.30325
CNTFR	1.13737	0.185703	0.00975014	0.303469
BDH2	1.12961	0.175821	0.00975482	0.303469
MAOB	1.11041	0.15109	0.00977078	0.303469
CTSG	1.14139	0.190792	0.00983041	0.304632
OLFML3	1.11154	0.152561	0.0098707	0.305191
RAB7B	1.13427	0.181767	0.00989955	0.305396
VTCN1	1.14367	0.193666	0.00997986	0.307183
ROR2	1.12412	0.168801	0.0100989	0.309831
NRTN	1.13769	0.186112	0.010111	0.309831
SRPX	1.12212	0.166233	0.0101798	0.311003
RAB3B	0.903128	-0.146997	0.0101946	0.311003
C7	1.10756	0.147386	0.0102474	0.311318
PLA2G7	0.905144	-0.143781	0.0102583	0.311318
SNAP25	1.14206	0.191643	0.0102729	0.311318
ATP11B	0.900049	-0.151925	0.0102997	0.311442
PCOLCE	1.10757	0.147395	0.0103286	0.31163
ANGPTL4	1.12312	0.167517	0.0103799	0.312231
DENND2A	1.12918	0.175272	0.0104033	0.312231
ISLR	1.11208	0.153265	0.0104424	0.312231
FNIP2	0.894676	-0.160563	0.0104599	0.312231
DNASE2B	0.891526	-0.165652	0.0104658	0.312231
ATAD3C	1.13235	0.179314	0.0104938	0.312231
PODN	1.11127	0.152214	0.0105078	0.312231
NEFH	1.09828	0.135246	0.0105333	0.312312
GFRA3	1.14198	0.191535	0.0105625	0.312503
LTBP4	1.10425	0.143065	0.010606	0.313115
ADRA2C	1.12585	0.171019	0.0106979	0.314387
PHLDA3	1.11273	0.154101	0.0107059	0.314387
RSPO3	1.13395	0.181356	0.0107177	0.314387
CMTM4	0.89812	-0.155019	0.0107452	0.314521
PDZRN4	1.13332	0.180553	0.0107727	0.314654
PPP1R3C	1.11899	0.162202	0.0109094	0.317682
PDK4	1.11022	0.150845	0.0109439	0.317682
POMC	1.14369	0.193697	0.0109458	0.317682
KCTD17	1.12436	0.169101	0.0109781	0.317947
ITGB4	1.11655	0.159045	0.011022	0.318548
DKK1	1.13601	0.18397	0.0110824	0.319619
SCGB2A1	1.12431	0.169036	0.0112571	0.323978
RASEF	0.900652	-0.150958	0.0113276	0.325326
GNAZ	1.1266	0.171976	0.0114452	0.326582
AOX1	1.12467	0.169505	0.0114474	0.326582
HIPK2	0.905368	-0.143423	0.0114621	0.326582
MEIS1	1.12325	0.167681	0.0115022	0.326582
TMEM91	1.12317	0.167583	0.0115057	0.326582
FGFR2	1.12583	0.170992	0.0115315	0.326582
ARID5A	1.1178	0.160661	0.0115379	0.326582
SYNPO2	1.1032	0.141688	0.0115847	0.327231
RDH16	1.12906	0.175125	0.0117035	0.329898
S1PR5	1.13761	0.186011	0.0117302	0.329898
VPS13B	0.890244	-0.167728	0.0117727	0.329898
TGFB3	1.10839	0.14846	0.0117752	0.329898
TCF21	1.12003	0.163531	0.0120535	0.336335
CCDC85B	1.1099	0.150433	0.0120663	0.336335
ST6GALNAC2	1.13421	0.181684	0.0120785	0.336335
CA3	1.13822	0.186774	0.0121952	0.338468
CCDC3	1.11708	0.159731	0.0122166	0.338468
CYS1	1.12666	0.172057	0.0122352	0.338468
ANKRD1	1.14403	0.194124	0.0122537	0.338468
IER3	1.108	0.147952	0.0124224	0.342238
PMP22	1.11148	0.152482	0.01244	0.342238
DBNDD2	1.12637	0.171679	0.0124687	0.34234
MRVI1	1.11453	0.156439	0.0125362	0.343508
HPD	1.14428	0.194442	0.0126151	0.344677
KRT16	1.13335	0.180589	0.0126323	0.344677
PLP1	1.13684	0.185034	0.0126662	0.344677
LGI3	1.14427	0.194421	0.0127136	0.344677
TRNP1	1.11895	0.16214	0.012724	0.344677
DDIT4L	1.13317	0.180359	0.0127348	0.344677
HTRA3	1.11704	0.159684	0.0127991	0.344677
MYRIP	0.888719	-0.1702	0.0128009	0.344677
ID3	1.10231	0.140528	0.0128049	0.344677
BCOR	0.897886	-0.155396	0.0128712	0.345222
CADPS	0.875811	-0.191308	0.0128754	0.345222
CCND2	1.10705	0.146724	0.0129268	0.345923
LGALS3	1.10072	0.138448	0.0130246	0.347862
C1QTNF4	1.1386	0.187267	0.0130837	0.348431
DNAH5	0.88746	-0.172247	0.0130966	0.348431
ADAMTS8	1.12642	0.171741	0.0131399	0.348907
SH3BGR	1.11922	0.162491	0.0131736	0.349126
SH3RF1	0.907626	-0.139831	0.0132097	0.349409
RIN1	1.12834	0.174202	0.0133321	0.351597
HOOK1	0.89808	-0.155084	0.0133608	0.351597
BICD1	0.892235	-0.164504	0.0133727	0.351597
KLF2	1.10171	0.13975	0.0133949	0.351597
ALDH2	1.10428	0.143111	0.0134987	0.353256
MCAM	1.11261	0.153944	0.0135096	0.353256
BEND4	0.895003	-0.160036	0.013546	0.353536
RLN1	1.10879	0.148981	0.0136695	0.355636
GNAL	1.12913	0.175217	0.0136783	0.355636
SOCS3	1.10627	0.145701	0.013877	0.36012
CEBPB	1.09933	0.136619	0.0140337	0.363128
VMO1	1.1303	0.176701	0.0140458	0.363128
CD79B	1.12577	0.170918	0.0142341	0.367305
SCG5	1.13068	0.177189	0.0143139	0.36867
CYB5R2	1.12635	0.171653	0.0143905	0.369282
AEBP1	1.09413	0.129784	0.0143915	0.369282
ANXA6	1.10471	0.143669	0.0144747	0.37042
GMFG	1.11296	0.154401	0.0144898	0.37042
ZNF217	0.907874	-0.139437	0.0145886	0.371627
MYLPF	1.13967	0.188616	0.0146036	0.371627
MFAP4	1.09643	0.132813	0.0146182	0.371627
SNAP91	0.888185	-0.171068	0.0146592	0.37198
TRO	1.13277	0.179855	0.0147123	0.37264
DMPK	1.11083	0.151635	0.0148257	0.374531
ECSCR	1.11654	0.159037	0.0148682	0.374531
SAMD5	0.89792	-0.155342	0.0148688	0.374531
IFI27	1.11017	0.150782	0.0149307	0.3754
FXYD5	1.10688	0.1465	0.0150538	0.377804
PTGIS	1.10486	0.143863	0.0151025	0.378335
RGS17	0.890591	-0.167165	0.0151727	0.3794
BHMT2	1.12353	0.168042	0.0153907	0.384152
PLN	1.11466	0.156602	0.0154257	0.384327
PLTP	1.10281	0.14119	0.0154844	0.385091
CHST2	1.11854	0.161617	0.0155966	0.387179
KLK1	1.12316	0.167563	0.0159478	0.395183
GPIHBP1	1.13027	0.176669	0.0160946	0.397736
NT5C	1.10282	0.141194	0.0161211	0.397736
CD7	1.12058	0.16425	0.0161381	0.397736
CKMT2	1.1248	0.169672	0.0161667	0.397736
PITX1	1.11401	0.155761	0.0162237	0.398424
CD38	1.10947	0.149868	0.016264	0.3987
ERN2	1.13211	0.17902	0.0163387	0.399135
RAMP3	1.10588	0.145192	0.0163399	0.399135
MFAP3	0.891149	-0.166262	0.0163922	0.399702
GALNT3	0.905158	-0.143758	0.01645	0.4004
BGLAP	1.12612	0.17136	0.0164883	0.400621
DKK3	1.10175	0.139795	0.0166202	0.40093
TRIP10	1.10605	0.145414	0.0166234	0.40093
ISYNA1	1.10887	0.149095	0.0166468	0.40093
N4BP2	0.896119	-0.158238	0.0166716	0.40093
ALDH3A1	1.13687	0.185067	0.0166974	0.40093
A4GALT	1.10652	0.146036	0.01672	0.40093
SCT	1.13378	0.181139	0.016733	0.40093
RAMP1	1.08894	0.122925	0.0167389	0.40093
RRM2	0.887112	-0.172812	0.0167916	0.40093
ELANE	1.13293	0.180054	0.0167931	0.40093
GADD45B	1.09512	0.131084	0.0172086	0.410139
ASPA	1.14201	0.191574	0.0172471	0.410173
GDPD3	1.12935	0.175494	0.0172698	0.410173
ENHO	1.1182	0.161172	0.0173033	0.410258
COL13A1	1.1263	0.171593	0.0173635	0.410902
PEX10	0.904947	-0.144095	0.0173903	0.410902
CXCL1	1.11689	0.159492	0.0174558	0.411631
ANGPTL1	1.13397	0.181383	0.0174811	0.411631
TSLP	1.13689	0.185094	0.0175683	0.412976
DUOX1	1.12438	0.169135	0.0176924	0.413048
LY6D	1.13576	0.183661	0.0177299	0.413048
CCDC69	1.11096	0.151801	0.0177401	0.413048
GATA5	1.12582	0.170978	0.017746	0.413048
CA14	1.13753	0.185899	0.0177929	0.413048
NRGN	1.11891	0.1621	0.0177985	0.413048
TCIRG1	1.10459	0.143509	0.0178328	0.413048
SMC4	0.887702	-0.171853	0.017843	0.413048
UPP1	1.12304	0.167404	0.0178817	0.413048
HSD17B6	1.09857	0.135632	0.0178959	0.413048
SLC22A17	1.10109	0.138931	0.0179024	0.413048
HR	1.12585	0.171009	0.0179894	0.414359
SORBS1	1.10545	0.144629	0.0181385	0.417094
ATCAY	1.12412	0.1688	0.0181888	0.417297
KRT4	1.12601	0.171219	0.0182233	0.417297
ANK3	0.897863	-0.155433	0.0182692	0.417297
TNS1	1.09852	0.135565	0.0183408	0.417297
CREB1	0.903652	-0.146161	0.0183698	0.417297
NKD2	1.1216	0.165558	0.0184057	0.417297
IFFO1	1.12174	0.165743	0.0184125	0.417297
COL27A1	1.12273	0.167008	0.0184179	0.417297
HS3ST3A1	1.12458	0.169391	0.0184209	0.417297
IL34	1.11735	0.16008	0.0185095	0.418613
GAS1	1.11063	0.151378	0.018593	0.419162
C1R	1.09701	0.133576	0.0185948	0.419162
KCNAB1	1.1219	0.16595	0.0186298	0.419262
ITM2C	1.08834	0.122125	0.018663	0.419322
CCL19	1.10449	0.143384	0.0187327	0.420201
ST6GALNAC4	1.1154	0.157559	0.0187794	0.420341
PRSS21	1.1242	0.168898	0.0188002	0.420341
HPSE2	1.11937	0.162693	0.0189075	0.422052
KCNH2	1.11521	0.157322	0.019038	0.422955
IQGAP2	0.910541	-0.135203	0.0190631	0.422955
PI3	1.11553	0.157733	0.0191075	0.422955
RPL39L	1.11097	0.151815	0.0191131	0.422955
CLDN8	0.911649	-0.13345	0.0192131	0.422955
AKR1B1	1.10502	0.144076	0.0192459	0.422955
TMEM40	1.13343	0.180699	0.0192851	0.422955
FSTL3	1.10498	0.144025	0.0193968	0.422955
PCSK6	0.890269	-0.167687	0.0194181	0.422955
LYL1	1.1181	0.161052	0.0194461	0.422955
LAG3	1.12026	0.163831	0.0194955	0.422955
NLRP1	1.12227	0.166419	0.0194988	0.422955
ENTPD5	0.914046	-0.129662	0.0195151	0.422955
MESP1	1.09285	0.1281	0.0195316	0.422955
TNFRSF25	1.12114	0.164969	0.0195325	0.422955
GDPD1	0.898152	-0.154969	0.019553	0.422955
TSPAN7	1.10817	0.148179	0.0196029	0.422955
EMILIN3	1.12241	0.166594	0.0196284	0.422955
KCNIP3	1.12972	0.175963	0.0196329	0.422955
ISL1	1.11194	0.15308	0.0196506	0.422955
SLC24A3	1.1096	0.150035	0.0196698	0.422955
MXRA7	1.10292	0.141324	0.0196833	0.422955
MSRB3	1.10251	0.140798	0.0196964	0.422955
MFGE8	1.09368	0.129191	0.0197453	0.422955
CCL5	1.09839	0.135384	0.0197547	0.422955
C1QL1	1.12811	0.173903	0.0197789	0.422955
GALM	1.10179	0.139849	0.0198087	0.422955
DTWD2	0.898516	-0.154384	0.01983	0.422955
KIFC3	1.11846	0.16151	0.0198414	0.422955
ZNF185	1.104	0.142741	0.0198959	0.423458
TUBB6	1.10064	0.138339	0.0199279	0.423483
CXCL2	1.11647	0.158947	0.0199587	0.423483
LAYN	1.11322	0.154736	0.0200655	0.424376
MAPK6	0.906987	-0.140847	0.0200808	0.424376
KANK3	1.1175	0.160278	0.0200936	0.424376
ARHGAP23	1.11382	0.155522	0.0202372	0.425984
COX6A2	1.13107	0.177689	0.0202665	0.425984
SERPINF2	1.10719	0.146898	0.0202858	0.425984
TMEM173	1.10213	0.140288	0.0203002	0.425984
GRIK5	1.12014	0.163674	0.0203329	0.425984
CENPF	0.884923	-0.176376	0.0203559	0.425984
ODF3B	1.10867	0.148833	0.0204551	0.427409
GJA1	1.0981	0.135012	0.0205118	0.427709
AQP5	1.13439	0.181918	0.020559	0.427709
EYA1	1.11956	0.16293	0.0205629	0.427709
INSM1	0.895787	-0.158772	0.020747	0.430421
BEND3	0.892632	-0.163862	0.020756	0.430421
PLEKHA4	1.10547	0.144664	0.0208612	0.431401
RNF175	1.13345	0.18072	0.020893	0.431401
MAP1LC3A	1.10103	0.13886	0.0208976	0.431401
FAM162B	1.11447	0.156363	0.0209333	0.431491
ZCCHC6	0.913106	-0.131146	0.0212276	0.435901
PCP2	1.11834	0.161361	0.0212289	0.435901
SCNN1A	1.09816	0.135087	0.0213047	0.435901
IFITM3	1.08146	0.112981	0.021306	0.435901
TSPAN4	1.10745	0.147237	0.0213462	0.435901
CMTM5	1.13488	0.182543	0.0213515	0.435901
ABCC4	0.922087	-0.117026	0.0213696	0.435901
HRC	1.12192	0.165964	0.0214519	0.436291
SPARCL1	1.08347	0.115661	0.0214522	0.436291
SOCS1	1.11446	0.156347	0.0215447	0.436384
LST1	1.11519	0.157285	0.0215581	0.436384
ATP8A1	0.906228	-0.142054	0.021602	0.436384
ENPP4	0.907338	-0.140288	0.021617	0.436384
UBXN10	1.1264	0.171717	0.0216454	0.436384
TSPAN18	1.11272	0.154095	0.0216476	0.436384
S100A3	1.13095	0.177541	0.0217733	0.438275
DUSP5	1.10172	0.139755	0.0218387	0.438948
GP2	0.908851	-0.137884	0.0219075	0.439451
VIT	1.12927	0.17539	0.0219278	0.439451
VGLL3	1.11157	0.152598	0.022193	0.444118
GALNT7	0.911565	-0.133583	0.0222352	0.444315
MUC13	1.12206	0.166156	0.0222979	0.444921
HOXB2	1.11725	0.159952	0.022383	0.445584
RAMP2	1.1022	0.140382	0.022396	0.445584
RSPO2	1.12461	0.169428	0.0225919	0.448506
USP34	0.903375	-0.146603	0.0226082	0.448506
SOX17	1.11744	0.160196	0.0228996	0.453346
EPHB6	1.10155	0.139537	0.0229183	0.453346
SLC7A4	1.11562	0.157852	0.0230125	0.454556
GNG8	1.12649	0.171832	0.0230929	0.455488
ADAM2	0.884679	-0.176773	0.0231759	0.456469
PGF	1.11947	0.162821	0.0234591	0.461385
UTRN	0.911676	-0.133407	0.0235421	0.461634
ACP5	1.09986	0.137319	0.0235504	0.461634
KCNH8	0.888937	-0.169847	0.0235947	0.461634
HMMR	0.886001	-0.174619	0.0236063	0.461634
ANXA2	1.09272	0.12792	0.0236952	0.462694
UPK3A	1.09611	0.132392	0.0237389	0.462694
USP9Y	0.90325	-0.146803	0.0237616	0.462694
KLHL11	0.892306	-0.16439	0.0238692	0.463702
ACACA	0.916698	-0.125482	0.0239239	0.463702
TPM1	1.08807	0.121771	0.0239243	0.463702
CALCA	1.12217	0.166297	0.0239507	0.463702
LTB	1.10812	0.14812	0.0239823	0.463702
IL18	1.10172	0.139756	0.0241267	0.465839
PCOLCE2	1.10673	0.146301	0.0241676	0.465973
ACTN2	1.13063	0.177133	0.0242462	0.466832
FLT3LG	1.11821	0.161188	0.0243003	0.46694
SAA2	1.13038	0.176808	0.0243198	0.46694
SRL	1.11187	0.152993	0.0244026	0.467293
FES	1.10647	0.145963	0.0244357	0.467293
CACNA2D3	1.1281	0.173897	0.0244705	0.467293
CAV2	1.10337	0.141922	0.0244743	0.467293
FAM124A	1.11942	0.162756	0.0246098	0.468361
SCNN1G	1.11063	0.151384	0.0246169	0.468361
CYP2W1	1.1261	0.17133	0.0246326	0.468361
ADCY4	1.11617	0.158552	0.024775	0.470416
ID4	1.10472	0.143678	0.0250841	0.475627
PRTFDC1	1.1174	0.16014	0.025166	0.476523
FRK	0.897654	-0.155768	0.0253401	0.479158
MUC20	1.10589	0.145211	0.0254148	0.47991
ASAP2	0.899057	-0.153515	0.0254798	0.47998
PTPLA	1.11101	0.151868	0.0255034	0.47998
IGF2	1.11118	0.152097	0.0255234	0.47998
KCNC2	0.895598	-0.159078	0.0255961	0.480688
GTF2I	0.90596	-0.142481	0.0256916	0.481088
RANBP3L	0.903363	-0.146621	0.0257475	0.481088
PSCA	1.0948	0.130663	0.0257483	0.481088
TPSG1	1.12243	0.166627	0.0257576	0.481088
TUBA4A	1.10006	0.137585	0.0258408	0.481987
HERC3	0.907967	-0.139288	0.0259138	0.482195
KLRB1	1.11347	0.155058	0.0259314	0.482195
PLP2	1.09244	0.127548	0.0259573	0.482195
P2RY1	0.90172	-0.149249	0.0260274	0.482844
SLC39A2	1.13165	0.178422	0.0260906	0.483363
CHGA	1.10352	0.142111	0.0263322	0.48718
TBX2	1.10582	0.145117	0.0264933	0.488582
SHF	1.11562	0.157839	0.0265117	0.488582
CD164L2	1.11246	0.153755	0.0265147	0.488582
HEPH	1.11128	0.152222	0.026672	0.490797
CRYBG3	0.89454	-0.160783	0.0267064	0.490797
FLRT3	1.11012	0.150717	0.0268045	0.491941
HSD17B13	1.10988	0.150403	0.0269017	0.492757
KHDRBS3	0.903318	-0.146694	0.0269207	0.492757
RBM38	1.10054	0.138209	0.0269629	0.49286
SLC35A3	0.914795	-0.12848	0.0269981	0.49286
NOMO2	0.905161	-0.143753	0.0271607	0.494529
CD3D	1.10809	0.148074	0.0271616	0.494529
LMCD1	1.10576	0.145033	0.0272137	0.494821
PRICKLE2	1.10834	0.148396	0.0274186	0.497058
B3GALT2	1.12173	0.16572	0.0274367	0.497058
PNMAL2	1.12372	0.168281	0.027469	0.497058
RAB11FIP1	0.905255	-0.143604	0.0274816	0.497058
GUCY1A3	0.919119	-0.121676	0.0275549	0.497729
SOD3	1.09138	0.126147	0.0276065	0.498006
ANKRD53	1.12415	0.168831	0.02775	0.498997
DOK4	1.10694	0.146575	0.0277517	0.498997
EFNB1	1.10282	0.141191	0.0278017	0.498997
CDKN1C	1.09923	0.136496	0.0278087	0.498997
TACR2	1.11658	0.159088	0.0278508	0.498997
VWA5A	1.10813	0.14813	0.0279204	0.498997
TNFRSF12A	1.09689	0.133417	0.0279514	0.498997
ADAMTS10	1.11708	0.159733	0.0279689	0.498997
FAM167B	1.10371	0.142368	0.0279886	0.498997
DSG2	0.916293	-0.126119	0.028173	0.501401
NRG2	1.12208	0.166179	0.0282509	0.501401
ZYX	1.08715	0.120552	0.028255	0.501401
MFAP2	1.10807	0.148055	0.0282696	0.501401
CH25H	1.11271	0.154084	0.0283886	0.502485
PDE10A	0.89323	-0.162896	0.0284039	0.502485
DUSP23	1.08853	0.122378	0.0284818	0.502686
RCN3	1.1012	0.139074	0.0285072	0.502686
TET3	0.902023	-0.148763	0.0285251	0.502686
SPOCK1	0.925408	-0.111839	0.0286579	0.50438
LIPE	1.11714	0.159816	0.0287027	0.504521
ETNK2	1.10966	0.150123	0.0289105	0.507523
GJC3	1.10776	0.147645	0.0290507	0.509334
DIRAS3	1.11645	0.158916	0.0292751	0.512447
RBP4	1.11994	0.163418	0.029303	0.512447
CD52	1.0964	0.132777	0.0293544	0.512634
MANEA	0.901337	-0.149861	0.0293883	0.512634
TMIE	1.12657	0.171943	0.0295338	0.514517
TBC1D14	0.911095	-0.134326	0.0295758	0.514596
EDNRA	1.09473	0.130571	0.0299067	0.519695
DOK7	1.1171	0.159759	0.0299783	0.52028
STAP1	1.12177	0.165779	0.0301554	0.521995
TFCP2L1	1.1058	0.145087	0.0301672	0.521995
ASB5	1.11344	0.15502	0.0301911	0.521995
CSGALNACT1	0.91632	-0.126077	0.0302815	0.522899
BIN1	1.09132	0.12608	0.0304377	0.524935
PROM1	1.12025	0.163816	0.0305781	0.526695
PCDHGB1	0.895514	-0.159211	0.0307372	0.527915
ETS2	1.0896	0.123803	0.030743	0.527915
MRC2	1.09757	0.134309	0.0307643	0.527915
AIF1	1.09723	0.133863	0.030964	0.530678
MARVELD1	1.09615	0.132441	0.0310462	0.531425
IFITM2	1.08003	0.111072	0.0312586	0.533416
CTGF	1.07884	0.109479	0.031282	0.533416
GABRB3	0.905648	-0.142978	0.0312886	0.533416
TMEM88	1.10097	0.13877	0.031318	0.533416
TMEM86B	1.11572	0.15797	0.0314857	0.535608
NOG	1.12474	0.169594	0.0315514	0.535608
GIPR	1.12292	0.167259	0.0316524	0.535608
AKAP9	0.905846	-0.142663	0.0316619	0.535608
FAM111B	0.893476	-0.1625	0.031663	0.535608
FBXO11	0.906204	-0.142092	0.0316808	0.535608
CRABP1	1.12296	0.167305	0.0318975	0.538018
SLC35F5	0.915619	-0.127181	0.0319017	0.538018
FEZ1	1.10526	0.144383	0.0319445	0.538078
AMACR	0.921281	-0.118287	0.0320068	0.538467
SMC2	0.901287	-0.149942	0.0321689	0.540021
RBP7	1.09832	0.135294	0.0321778	0.540021
DDX21	0.916968	-0.125056	0.0322518	0.540602
FBXL22	1.10906	0.149332	0.0323212	0.540769
ARHGAP10	1.10196	0.140077	0.032347	0.540769
CNN2	1.08784	0.121467	0.0323799	0.540769
MMP2	1.09261	0.127778	0.0325785	0.543079
IFITM1	1.08346	0.115644	0.0326311	0.543079
SMPX	1.1294	0.175557	0.032637	0.543079
ISM2	1.11812	0.161076	0.0327284	0.543367
HLA-DRB1	1.08157	0.113121	0.0327335	0.543367
ALS2CL	1.1133	0.154836	0.0328507	0.544655
HRASLS5	1.12353	0.168044	0.0329131	0.545031
CDH22	1.11774	0.160581	0.0330826	0.545881
PCDHB8	0.895636	-0.159016	0.0330879	0.545881
RGMA	1.10923	0.149559	0.0331032	0.545881
WASF3	0.914183	-0.129446	0.0331313	0.545881
PCSK1N	1.09637	0.132737	0.0331632	0.545881
GABRP	1.1065	0.146009	0.0332823	0.546004
DIO3	1.11746	0.160221	0.0332957	0.546004
EFHD1	1.09787	0.134709	0.0333292	0.546004
MYOZ3	1.11396	0.155695	0.0333486	0.546004
HLA-DPB1	1.08637	0.119513	0.0333696	0.546004
BNIPL	1.10479	0.143774	0.0334171	0.546062
NUSAP1	0.902658	-0.147749	0.0334527	0.546062
RAB30	0.902945	-0.14729	0.0335651	0.547027
PTGS1	1.10693	0.146559	0.0335929	0.547027
CRTAC1	1.11845	0.161506	0.0336662	0.547027
ATHL1	1.09924	0.136512	0.0336712	0.547027
SERTAD1	1.08883	0.122775	0.0337332	0.547386
ZNF680	0.913029	-0.131268	0.0339088	0.549163
LMO3	1.11544	0.157617	0.0339448	0.549163
CSF3	1.11807	0.161012	0.0339627	0.549163
TMEM56	0.907567	-0.139924	0.034006	0.549217
TNFRSF4	1.10906	0.149342	0.0340749	0.549684
MFSD7	1.10323	0.141734	0.0341859	0.550826
GPRASP1	1.10451	0.143412	0.0342465	0.551156
VILL	1.10611	0.145497	0.0343269	0.551803
MGP	1.07356	0.1024	0.0344885	0.553752
ARMCX1	1.09565	0.131789	0.0345826	0.554026
PLEKHH1	0.918426	-0.122765	0.0345863	0.554026
CYP11A1	1.12297	0.167318	0.034667	0.5546
MMP7	1.08688	0.120197	0.0347029	0.5546
CCBE1	1.1142	0.156007	0.0348057	0.555596
VSNL1	1.1204	0.164011	0.034886	0.556158
MMP17	1.11821	0.161195	0.0349219	0.556158
NEK1	0.908026	-0.139194	0.0351499	0.558622
GDF10	1.12047	0.164102	0.0351581	0.558622
C1S	1.08563	0.118538	0.0352773	0.558901
ENTPD7	0.90816	-0.138981	0.0352914	0.558901
SLC16A11	1.1105	0.151208	0.0352977	0.558901
HAPLN3	1.10873	0.148902	0.0353809	0.559572
GPR124	1.09038	0.12483	0.0355165	0.560584
ART5	1.11929	0.162579	0.0355265	0.560584
RCAN2	1.0942	0.129881	0.0355927	0.560984
LGALS9	1.10331	0.141832	0.0358252	0.563486
BICC1	0.903356	-0.146633	0.0358659	0.563486
KIF4A	0.894722	-0.160489	0.0358746	0.563486
BDP1	0.906296	-0.141946	0.0359402	0.563697
KIAA1644	1.11025	0.150881	0.0359702	0.563697
SLC38A5	1.11201	0.153167	0.0361849	0.564881
MAP9	0.905129	-0.143804	0.0361888	0.564881
GHR	0.918316	-0.122938	0.0362028	0.564881
GPR98	0.896345	-0.157873	0.0362103	0.564881
FOXD1	0.900809	-0.150706	0.0364064	0.566686
ACY3	1.1152	0.157306	0.0364086	0.566686
JAZF1	1.09567	0.13182	0.0366191	0.569316
PDE5A	1.09748	0.134194	0.0367495	0.570698
DRD4	1.11385	0.155557	0.0368357	0.57139
ERO1LB	0.908068	-0.139128	0.0370739	0.573662
FAM73A	0.914201	-0.129417	0.0372141	0.573662
KIF12	1.09909	0.136305	0.0372403	0.573662
TMEM176A	1.10216	0.14033	0.0372596	0.573662
HIGD1B	1.10613	0.145516	0.0373427	0.573662
PKIG	1.08986	0.12414	0.0373455	0.573662
SEC24C	0.917254	-0.124607	0.0373604	0.573662
FHOD3	1.10075	0.138483	0.0374012	0.573662
ARHGAP22	1.11707	0.159724	0.0374264	0.573662
TTK	0.895378	-0.159431	0.0374654	0.573662
TOX3	0.90501	-0.143995	0.0376113	0.573662
RAB38	1.11034	0.151005	0.0376246	0.573662
PLCD3	1.09761	0.134363	0.0376411	0.573662
KRT19	1.07849	0.109015	0.0376837	0.573662
FGFBP1	1.11624	0.158646	0.0377017	0.573662
EFHD2	1.08317	0.115254	0.037711	0.573662
L1CAM	1.11604	0.158394	0.0377312	0.573662
TMEM135	0.915453	-0.127442	0.0377343	0.573662
TEPP	1.1219	0.165949	0.0378406	0.574385
RHCG	1.12173	0.16573	0.0378655	0.574385
HIC1	1.10583	0.145129	0.0380336	0.575699
CLEC2B	1.1091	0.149395	0.0380361	0.575699
ITPR3	0.916554	-0.125708	0.0381739	0.576868
SDPR	1.09294	0.128219	0.0381973	0.576868
HCFC1R1	1.08374	0.116022	0.0383258	0.578173
MELK	0.896531	-0.157575	0.0386869	0.582846
CA9	1.11935	0.162665	0.0387205	0.582846
NTF3	1.11737	0.160103	0.038995	0.585755
ICAM2	1.10355	0.14215	0.0389991	0.585755
CADM3	1.11317	0.154677	0.0390795	0.586321
UBA7	1.0905	0.124994	0.0392515	0.588175
C1QA	1.08628	0.119394	0.0392888	0.588175
LDHB	1.07965	0.110568	0.0394155	0.589429
MRAP2	1.10304	0.14148	0.0395753	0.590699
AVPR2	1.11226	0.153492	0.0395865	0.590699
SI	0.894428	-0.160963	0.0397741	0.591814
ITGA8	1.09576	0.131927	0.039795	0.591814
EDEM3	0.916277	-0.126145	0.0398259	0.591814
OLFML2A	1.09317	0.128522	0.0398336	0.591814
MIA3	0.918921	-0.121987	0.0398881	0.591855
SEC24D	0.915216	-0.127816	0.0399275	0.591855
FGF7	1.11075	0.151532	0.0399876	0.591855
PPP1R9A	0.90889	-0.137823	0.0400508	0.591855
CCDC107	1.09528	0.131302	0.040052	0.591855
HIST1H2AI	0.904267	-0.145179	0.0401151	0.592059
CHRM3	0.908236	-0.138861	0.0402128	0.592059
SERINC5	0.922084	-0.117029	0.0402281	0.592059
SPON1	1.09642	0.132795	0.0402455	0.592059
ITPKA	1.11561	0.157838	0.0402814	0.592059
RMI1	0.913086	-0.131178	0.0403877	0.59278
STEAP4	0.924823	-0.112752	0.0404168	0.59278
SSTR2	1.10792	0.147849	0.0405295	0.593799
HLTF	0.916844	-0.125252	0.0406064	0.594065
TPX2	0.904865	-0.144225	0.0407071	0.594065
ARHGAP29	0.909637	-0.136637	0.040708	0.594065
FAM160A1	0.903292	-0.146736	0.0407445	0.594065
EPHA2	1.10017	0.137729	0.0408287	0.594065
TOM1L1	0.915526	-0.127328	0.0408461	0.594065
IER5	1.09613	0.132423	0.0408506	0.594065
BUB1B	0.897796	-0.155541	0.0409014	0.594175
CST7	1.098	0.134881	0.0410076	0.595087
MT1H	1.09432	0.130038	0.0411324	0.596268
GAMT	1.08272	0.114658	0.0412573	0.596825
IGSF1	1.12037	0.163972	0.0412578	0.596825
CCDC136	1.10098	0.138785	0.0413296	0.597234
PRELP	1.08609	0.119145	0.0416353	0.60102
SLC39A6	0.929102	-0.106091	0.041897	0.603831
RAB19	0.904739	-0.144426	0.0419603	0.603831
HLA-F	1.08586	0.118832	0.0420028	0.603831
TGM1	1.112	0.153153	0.042006	0.603831
CCL17	1.11249	0.153792	0.0420728	0.604132
STOM	1.07792	0.108251	0.042115	0.604132
TSPAN2	1.09866	0.135747	0.0422086	0.604843
DCN	1.08396	0.116306	0.0423732	0.606568
ATP7B	0.910554	-0.135183	0.0425163	0.607975
SAMD13	0.90499	-0.144026	0.04256	0.607975
IL1RL2	1.11538	0.157542	0.0426767	0.608662
EFEMP1	1.08916	0.123219	0.0426968	0.608662
LCNL1	1.11397	0.15571	0.0427598	0.608928
GZMH	1.10494	0.143965	0.0428374	0.60903
CD2AP	0.919296	-0.121398	0.0428808	0.60903
MYOM2	1.10778	0.147671	0.0429	0.60903
HIVEP1	0.912706	-0.131779	0.0431929	0.612554
ADAM9	0.920989	-0.118744	0.0433627	0.613161
GNL3L	0.917105	-0.124841	0.043365	0.613161
TMTC4	0.916796	-0.125327	0.0434136	0.613161
GFPT2	1.10287	0.141267	0.0434242	0.613161
MYOC	1.11029	0.15094	0.043459	0.613161
TXNDC5	0.912568	-0.131996	0.0437326	0.61582
CIB2	1.09787	0.134702	0.0437372	0.61582
TNMD	1.12138	0.165276	0.0439279	0.617563
DENND4C	0.917548	-0.124144	0.043951	0.617563
CASP1	1.10254	0.140834	0.0441204	0.619009
ATP2B4	1.08746	0.120967	0.044144	0.619009
PRAM1	1.1082	0.14822	0.0442408	0.619733
TMEM106A	1.101	0.138817	0.0443101	0.62007
CD74	1.07051	0.0983041	0.0445438	0.622706
NKG7	1.09584	0.132043	0.044641	0.62343
DPYS	1.11092	0.151753	0.0447842	0.624794
TRPV4	1.10296	0.141376	0.0449106	0.625921
SPOCK3	1.09417	0.129833	0.0450518	0.627253
MUC4	1.10971	0.150181	0.0451138	0.627479
GNAO1	1.10778	0.147676	0.0451668	0.62758
TF	1.10545	0.14463	0.0452485	0.62808
DHRS4L2	1.08934	0.123451	0.0453717	0.629154
ZNF615	0.922341	-0.116627	0.045457	0.629702
TNFAIP2	1.09019	0.124584	0.0455668	0.629874
MYOZ2	1.12225	0.166389	0.0456175	0.629874
MICAL1	1.08915	0.123202	0.0457053	0.629874
ESPN	1.10199	0.140114	0.0457401	0.629874
WNT10A	1.10857	0.148706	0.0457825	0.629874
NXPH3	1.09989	0.137365	0.0458139	0.629874
HLF	1.09658	0.133016	0.04583	0.629874
GAL3ST3	1.11531	0.157445	0.0458365	0.629874
CLEC11A	1.08773	0.121317	0.0459362	0.630612
GADD45G	1.07748	0.107659	0.0461304	0.632646
ZNF614	0.918081	-0.123307	0.0462476	0.63362
TYROBP	1.08057	0.111787	0.0465321	0.636719
EMID1	1.10001	0.137515	0.0465666	0.636719
APOBEC3G	1.10401	0.142752	0.046794	0.637372
DIRAS2	0.896454	-0.157699	0.0468334	0.637372
GIPC2	1.11197	0.153118	0.0468378	0.637372
PRRT1	1.10248	0.140756	0.0468507	0.637372
SEC24A	0.915473	-0.127411	0.0468566	0.637372
ANGPT1	1.10183	0.139908	0.046904	0.637372
NRAP	1.11557	0.157775	0.0469599	0.637372
EBF4	1.08753	0.12106	0.0470212	0.637372
MXRA8	1.08643	0.119591	0.047139	0.637372
DPYSL3	1.07697	0.106984	0.0471778	0.637372
IGFBP7	1.07019	0.0978715	0.0472046	0.637372
EGFL7	1.08674	0.120009	0.0472089	0.637372
CDH7	0.895361	-0.159459	0.0472179	0.637372
PSMD12	0.918389	-0.122822	0.0474634	0.64
LIX1	1.10717	0.146876	0.0475058	0.64
PLLP	1.10098	0.138791	0.0476531	0.640893
ACACB	1.09608	0.132347	0.0477284	0.640893
IL32	1.08988	0.124168	0.0477527	0.640893
STEAP2	0.932935	-0.100152	0.0479324	0.640893
ATR	0.908865	-0.137863	0.0479324	0.640893
EFCAB1	1.11401	0.155756	0.0479674	0.640893
VIM	1.07377	0.10269	0.0480143	0.640893
VGLL1	1.10931	0.149664	0.048025	0.640893
SAMD11	1.09583	0.132029	0.0480687	0.640893
ANKRD2	1.11219	0.153409	0.0480835	0.640893
NBEAL1	0.899919	-0.152134	0.0480856	0.640893
GPR116	0.915803	-0.12689	0.0481818	0.641139
SLC25A15	0.910794	-0.134803	0.0482652	0.641139
TANC1	0.917589	-0.12408	0.0482859	0.641139
FXYD3	1.07552	0.10503	0.0483094	0.641139
FAM117B	0.925998	-0.110919	0.0483376	0.641139
STAC3	1.1013	0.139211	0.0483937	0.641263
APOBEC2	1.11649	0.158975	0.0484717	0.641452
DAPK3	1.08478	0.117399	0.0485014	0.641452
NAT14	1.08934	0.123455	0.0485821	0.641901
LMBRD2	0.910816	-0.134769	0.048751	0.643513
PCDHGB2	0.905611	-0.143036	0.0488253	0.643875
CD207	1.10318	0.141671	0.0489721	0.644949
PLEKHO2	1.0877	0.121284	0.0490007	0.644949
BUB1	0.898906	-0.153758	0.0490617	0.645133
CCDC102A	1.09047	0.124948	0.049234	0.646779
EFNA5	1.10205	0.140186	0.0493509	0.647695
KANK2	1.08286	0.114842	0.0494246	0.648043
SLC3A1	0.894501	-0.160845	0.0495793	0.648365
LRBA	0.922932	-0.115704	0.0496196	0.648365
TMEM176B	1.08882	0.122767	0.049651	0.648365
CLEC3A	1.11498	0.15702	0.0496607	0.648365
P2RX6	1.11491	0.156921	0.0496991	0.648365
CHAD	1.11215	0.153348	0.0497326	0.648365
EEF1A2	1.07948	0.110338	0.0498885	0.648627
PPP1R12C	1.08532	0.118118	0.0498935	0.648627
ETV4	1.10518	0.144276	0.0498944	0.648627
SLC47A1	1.10579	0.145075	0.0500447	0.648884
IL1RAPL1	0.900092	-0.151856	0.0500473	0.648884
CHI3L2	1.10606	0.145433	0.050056	0.648884
CST3	1.06812	0.0950704	0.050226	0.650474
MYL6B	1.08039	0.111555	0.0503222	0.651105
CYP24A1	1.11405	0.155817	0.050428	0.651831
ELAVL2	0.898599	-0.15425	0.0504733	0.651831
LGALS3BP	1.07544	0.104934	0.0506434	0.652823
CST4	1.10789	0.14781	0.0506452	0.652823
ITPRIPL1	1.10915	0.14946	0.0507284	0.653283
SYNPO	1.09047	0.12495	0.0507923	0.653493
AQP1	1.08216	0.113914	0.0509082	0.654371
CD200	1.09728	0.133925	0.051094	0.654486
MICALCL	0.90479	-0.144346	0.0510981	0.654486
SHPRH	0.905109	-0.143837	0.0511103	0.654486
CHST3	1.09272	0.12792	0.0511562	0.654486
EIF2AK4	0.922329	-0.116646	0.0512304	0.654486
LUZP2	0.918625	-0.122453	0.0512675	0.654486
NDRG2	1.08163	0.113203	0.0513219	0.654486
GZMM	1.10009	0.13762	0.0513263	0.654486
FNBP1L	0.923372	-0.115016	0.0514349	0.654486
TUBA1A	1.07328	0.102031	0.0514395	0.654486
BEX5	1.09457	0.130359	0.0514416	0.654486
SPOPL	0.915745	-0.126982	0.0515463	0.654682
TYMP	1.08842	0.122239	0.0516884	0.654682
ANLN	0.900411	-0.151345	0.0517021	0.654682
C1QTNF2	1.09834	0.135331	0.0517116	0.654682
LMNB1	0.913388	-0.1307	0.0517267	0.654682
BMPER	1.10866	0.148823	0.0517432	0.654682
ATP9A	0.92246	-0.116441	0.0518377	0.654725
NWD1	0.923541	-0.114753	0.0518419	0.654725
KLK10	1.09596	0.132196	0.0520595	0.656401
YPEL3	1.08197	0.113667	0.0520703	0.656401
TNFAIP8L3	1.0943	0.130011	0.05217	0.657055
CLDN11	1.08746	0.120957	0.0524	0.657882
PANK3	0.918475	-0.122688	0.0524589	0.657882
S100A10	1.07116	0.0991694	0.0524727	0.657882
REM1	1.10231	0.140529	0.0524962	0.657882
RAB9B	1.10015	0.137695	0.0525187	0.657882
THSD7A	0.908418	-0.138572	0.0525922	0.657882
LRRC7	0.897289	-0.156355	0.0526049	0.657882
MMP14	1.08415	0.11657	0.0527185	0.657882
DLGAP5	0.900017	-0.151976	0.0527229	0.657882
GNMT	1.07938	0.110203	0.0527229	0.657882
RBP5	1.09188	0.126817	0.0527628	0.657882
NMB	1.09427	0.129967	0.0529018	0.659016
FRYL	0.913361	-0.130742	0.0530108	0.659776
VGF	1.10072	0.138445	0.0531279	0.660513
CPD	0.926365	-0.110347	0.0531663	0.660513
EVC2	1.1064	0.14587	0.0532305	0.660713
GLB1L3	1.0892	0.123263	0.0536456	0.665264
KCNMA1	1.0918	0.126705	0.0539428	0.667664
FCER1A	1.09671	0.133179	0.0540421	0.667664
WSCD2	1.10365	0.142288	0.0541175	0.667664
BEGAIN	1.11057	0.151299	0.0541387	0.667664
KCNQ4	1.10204	0.14018	0.0541793	0.667664
NRIP1	0.924545	-0.113185	0.0542651	0.667664
PPARGC1A	1.10775	0.147633	0.0542772	0.667664
DLX1	0.919299	-0.121393	0.0542857	0.667664
JAG1	0.925802	-0.111224	0.054344	0.667664
MYBPC1	1.07881	0.109435	0.0543529	0.667664
GGT5	1.08862	0.122499	0.0543742	0.667664
PALLD	1.07735	0.107486	0.0544976	0.668582
KIF11	0.906652	-0.141379	0.0547125	0.67062
COL2A1	0.911638	-0.133466	0.0548288	0.671445
NT5E	1.0956	0.131716	0.0550788	0.673906
AGER	1.0968	0.133306	0.0551372	0.674019
KIAA1109	0.915397	-0.12753	0.0552662	0.674995
TAF2	0.918519	-0.122619	0.0553274	0.675142
TBX5	1.10831	0.148367	0.0554239	0.675555
TAOK1	0.919545	-0.121007	0.0554597	0.675555
CCDC74B	1.0971	0.133695	0.0555763	0.676155
ECHDC3	1.08533	0.118129	0.0556075	0.676155
ENO2	1.09083	0.125432	0.0557412	0.676551
CYP4F2	1.10474	0.143703	0.0557765	0.676551
WIPF3	1.10023	0.137802	0.0557879	0.676551
CCDC74A	1.09252	0.127658	0.055858	0.676643
USP37	0.911305	-0.133995	0.0558941	0.676643
NCOA2	0.9191	-0.121706	0.0560154	0.677515
MPHOSPH9	0.907975	-0.139276	0.0561089	0.678048
CEL	1.10546	0.144645	0.0562756	0.678993
PIKFYVE	0.91745	-0.124299	0.0562942	0.678993
PPAT	0.91595	-0.12666	0.0563355	0.678993
PLEKHM3	0.907856	-0.139465	0.0564485	0.679759
ZBTB41	0.913902	-0.129888	0.0565845	0.680799
CCDC88B	1.09574	0.131906	0.0567319	0.681975
MAGT1	0.93145	-0.10245	0.0568507	0.682806
LRRC8B	0.916382	-0.125979	0.0569691	0.683153
ARRDC2	1.08679	0.12007	0.0570026	0.683153
CHML	0.910233	-0.135692	0.0570741	0.683153
IL6	1.10217	0.140341	0.0570787	0.683153
VPS13A	0.913547	-0.13045	0.0572074	0.684096
FBLN5	1.08246	0.114313	0.0574861	0.686225
FAM183A	1.09797	0.134837	0.0575383	0.686225
NUDT10	1.089	0.122999	0.0575709	0.686225
CXCL13	1.10132	0.139232	0.0575853	0.686225
SORBS3	1.08081	0.112117	0.057647	0.686364
TLE2	1.08294	0.114955	0.0577251	0.686698
NDN	1.07943	0.110268	0.0578427	0.687502
MCM8	0.912679	-0.13182	0.0579295	0.687575
NCAPG	0.902062	-0.148702	0.0579491	0.687575
PPIC	1.08194	0.113617	0.0580461	0.688132
NTN1	1.09614	0.132427	0.0581142	0.688179
CTNND2	0.914347	-0.129186	0.0582227	0.688179
HLA-DRB5	1.07691	0.106894	0.0582504	0.688179
MED23	0.920455	-0.119582	0.0582506	0.688179
GSDMD	1.08213	0.113872	0.0583516	0.688779
SLC12A2	0.92786	-0.108021	0.0584338	0.689157
STIL	0.91403	-0.129687	0.0585121	0.689488
RARRES3	1.07426	0.103347	0.0586944	0.690452
PCDH7	1.09701	0.133578	0.0587076	0.690452
NLGN3	1.09634	0.132702	0.0587721	0.690452
ACER3	0.917855	-0.123661	0.0588996	0.690452
CDA	1.09667	0.133134	0.0589057	0.690452
UCN2	1.11114	0.152039	0.0589275	0.690452
GOLGA4	0.924875	-0.11267	0.0589477	0.690452
GNRH1	1.10492	0.143947	0.0590408	0.690452
SLC26A2	0.925945	-0.111001	0.0590465	0.690452
ATP2C1	0.931285	-0.102705	0.0591768	0.69068
TRPM8	0.933428	-0.0993893	0.0591903	0.69068
NRM	1.09053	0.125036	0.0592856	0.69068
STARD10	1.07293	0.101561	0.0593145	0.69068
CHCHD10	1.0748	0.104069	0.0593196	0.69068
HPS1	1.08388	0.116205	0.0594789	0.69068
CABP1	1.11068	0.151449	0.0594968	0.69068
SLC27A3	1.08586	0.118834	0.0596057	0.69068
PPM1E	0.916519	-0.125763	0.0596591	0.69068
GNB3	1.10682	0.146427	0.0596796	0.69068
ONECUT2	0.903213	-0.146862	0.0597219	0.69068
ANGPTL7	1.10447	0.143356	0.0597462	0.69068
SLC6A16	1.10244	0.140696	0.0598153	0.69068
NUP210	0.923373	-0.115014	0.0598161	0.69068
AVL9	0.91858	-0.122522	0.0598207	0.69068
VSTM2A	1.09848	0.135511	0.0601483	0.693879
RHOB	1.06867	0.0958112	0.0602517	0.694019
MAP3K6	1.08185	0.1135	0.0602616	0.694019
MFAP5	1.09795	0.13481	0.0603783	0.694056
GPSM3	1.08698	0.120325	0.0604545	0.694056
PSTPIP1	1.10185	0.139933	0.0604716	0.694056
ADARB2	0.905545	-0.143141	0.0605005	0.694056
MBTD1	0.917318	-0.124506	0.0605175	0.694056
OSR1	1.09445	0.130207	0.0607189	0.695784
ORM1	1.09289	0.128149	0.0609505	0.697481
SGCE	1.08491	0.11757	0.0609686	0.697481
FCGRT	1.07551	0.105018	0.061174	0.699248
TMEM51	1.08267	0.114591	0.0612916	0.700009
UGDH	0.933673	-0.0990103	0.0615382	0.701564
PRRC1	0.92737	-0.108784	0.0615656	0.701564
EGFLAM	1.09581	0.131997	0.061581	0.701564
CXCL6	1.10105	0.138881	0.0617057	0.701904
SFN	1.07205	0.100369	0.0617131	0.701904
SEC23B	0.932191	-0.101303	0.0619336	0.703508
JAM2	1.08873	0.12264	0.0619567	0.703508
BANK1	0.91603	-0.126533	0.0620146	0.703584
VWCE	1.10584	0.145148	0.0620932	0.703894
DNAJC10	0.925934	-0.111019	0.0622943	0.705591
PCDHGA5	0.912198	-0.132581	0.0624199	0.706431
WDR86	1.09931	0.136596	0.0625088	0.706854
FABP4	1.11215	0.153353	0.0627051	0.708491
PLS3	1.0832	0.115305	0.0628282	0.709045
LOXL1	1.08559	0.118476	0.0628575	0.709045
AMICA1	1.09705	0.133632	0.0629108	0.709063
WASH1	1.08467	0.117256	0.0630144	0.709648
EFNB3	1.09711	0.133709	0.0631706	0.710139
PPM1H	0.93092	-0.103271	0.0632127	0.710139
NSF	0.926047	-0.110842	0.0632131	0.710139
BCL11A	1.09957	0.136937	0.063335	0.710915
CCR10	1.1041	0.142875	0.0634329	0.710915
TBC1D8B	0.912944	-0.131401	0.0634376	0.710915
GLDC	0.906791	-0.141158	0.0635166	0.71122
ENO3	1.09675	0.133231	0.0636995	0.712183
RNASE1	1.07684	0.106806	0.0638117	0.712183
CAND2	1.0968	0.133302	0.0639799	0.712183
EGLN2	1.08512	0.117852	0.0640083	0.712183
ABI3	1.08942	0.123566	0.0640508	0.712183
STRN	0.920164	-0.120038	0.0640645	0.712183
SAMD14	1.10206	0.140204	0.0641169	0.712183
LCLAT1	0.922656	-0.116135	0.0642298	0.712183
SMTNL2	1.10197	0.140083	0.0642487	0.712183
ELOVL5	0.935515	-0.0961673	0.0642513	0.712183
HSPA12B	1.09338	0.128801	0.0642799	0.712183
CKAP2	0.916896	-0.12517	0.0643124	0.712183
DIP2B	0.92425	-0.113644	0.0643156	0.712183
FNDC5	1.09768	0.134456	0.0643289	0.712183
ARHGAP4	1.08825	0.122005	0.0644066	0.712468
LCORL	0.910267	-0.135639	0.064467	0.712563
SLC9A2	0.923673	-0.114546	0.0646762	0.7136
OLFML1	1.08685	0.120149	0.0647359	0.7136
GCC2	0.922277	-0.116728	0.0647373	0.7136
TC2N	0.928413	-0.107161	0.0647687	0.7136
ANO9	1.09442	0.130173	0.0650074	0.715655
PALM	1.08016	0.111247	0.0651063	0.715818
SDK1	0.920043	-0.120227	0.0651756	0.715818
TNFRSF18	1.09259	0.127746	0.0652185	0.715818
TRIM63	1.10771	0.147586	0.0652502	0.715818
SESN3	0.92212	-0.116974	0.0652829	0.715818
NRP1	0.924361	-0.113472	0.0653818	0.71633
EID3	1.09804	0.134925	0.0655017	0.717072
GPHA2	1.10502	0.144073	0.0656753	0.718399
LCOR	0.920107	-0.120126	0.0658751	0.719585
ESPNL	1.10249	0.140772	0.0658907	0.719585
ZNF358	1.07117	0.0991851	0.0660195	0.719585
PDE2A	1.09489	0.130791	0.0661338	0.719585
TMEM160	1.07913	0.109871	0.0661356	0.719585
B3GALNT2	0.918361	-0.122866	0.0661582	0.719585
KIF20A	0.908631	-0.138233	0.0661964	0.719585
ACADS	1.08246	0.114309	0.0662262	0.719585
COL10A1	0.912234	-0.132524	0.066424	0.719585
GLIS2	1.0873	0.120752	0.0664738	0.719585
LPAR1	1.08496	0.117645	0.066493	0.719585
PPP3CA	0.935014	-0.0969397	0.0665398	0.719585
DOCK7	0.92007	-0.120185	0.0665686	0.719585
KIAA1755	1.09721	0.133835	0.0666059	0.719585
TMEM37	1.09613	0.132417	0.0666171	0.719585
ECM1	1.08675	0.120016	0.0666224	0.719585
SYNJ2	0.921715	-0.117608	0.0666858	0.719685
NEK2	0.908497	-0.138447	0.0667557	0.719685
PRC1	0.916436	-0.125894	0.0667889	0.719685
C3	1.07996	0.110981	0.0668919	0.720204
YBX2	1.10141	0.13935	0.0670441	0.720204
THYN1	1.07335	0.102122	0.0670588	0.720204
NPR2	1.09023	0.124637	0.0670906	0.720204
OR51E2	0.940254	-0.0888781	0.0670994	0.720204
ZNF296	1.09468	0.130511	0.0671991	0.720711
CLCN3	0.928679	-0.106748	0.0672789	0.720768
KISS1	1.10366	0.142295	0.0673095	0.720768
NMUR1	1.0924	0.127502	0.0676962	0.724344
PDPK1	0.920695	-0.119204	0.0679074	0.726038
BLOC1S1	1.07394	0.102907	0.0680059	0.726525
ADCY1	0.914871	-0.12836	0.0680633	0.726573
KIAA2018	0.920755	-0.11911	0.0681256	0.726658
BMP4	1.09011	0.124469	0.0681771	0.726658
NPR1	1.09556	0.131674	0.0682727	0.727113
S100A8	1.09183	0.126747	0.0683491	0.727361
USP2	1.1012	0.139072	0.0684525	0.727898
LCN10	1.1037	0.142342	0.0685071	0.727914
PRRX1	1.0836	0.115837	0.0686387	0.728749
TNFSF12	1.07753	0.107731	0.0687164	0.72901
SCD	0.93593	-0.0955273	0.0689192	0.729536
SLC12A4	1.08241	0.114245	0.0689641	0.729536
SCN2B	1.10229	0.140501	0.0689838	0.729536
CD177	1.08292	0.114929	0.0690454	0.729536
PRKDC	0.924978	-0.112509	0.0690815	0.729536
HOXC6	0.918888	-0.122039	0.0691299	0.729536
CFL2	1.08323	0.115335	0.0692589	0.729536
HPGD	1.08356	0.115779	0.0692959	0.729536
LRP12	0.913846	-0.129977	0.0693551	0.729536
APOE	1.07006	0.0976905	0.0693741	0.729536
WDFY3	0.921156	-0.118483	0.0694364	0.729536
EPHB1	1.10355	0.142157	0.0694545	0.729536
S1PR4	1.09528	0.131297	0.0695304	0.729536
LEFTY2	1.09502	0.130954	0.0695349	0.729536
ZMPSTE24	0.934469	-0.0977813	0.0697369	0.729536
MX1	1.08149	0.113016	0.0697484	0.729536
SERPINB5	1.09802	0.134906	0.069898	0.729536
AR	0.927917	-0.107932	0.0699044	0.729536
CCDC80	1.08677	0.120051	0.0699571	0.729536
FAM178B	1.10314	0.141611	0.0700172	0.729536
PDE4A	1.09027	0.124681	0.0700594	0.729536
ATP13A3	0.923785	-0.11437	0.070076	0.729536
SLPI	1.07742	0.107581	0.0700946	0.729536
RHBDL3	1.10118	0.139053	0.0701039	0.729536
IL3RA	1.09044	0.124908	0.07013	0.729536
SELE	1.08874	0.122661	0.0701477	0.729536
HMGCR	0.92852	-0.106995	0.0705997	0.733681
HEATR5A	0.917888	-0.12361	0.0706966	0.734132
FKBP1B	1.08561	0.118504	0.0708347	0.734746
RARG	1.08921	0.123287	0.0708627	0.734746
RPL13	1.06452	0.0902062	0.0710164	0.73493
FOXN2	0.92095	-0.118805	0.0710312	0.73493
CLCNKB	1.10505	0.144107	0.0710424	0.73493
FAM83E	1.08638	0.119529	0.0711056	0.73493
STAG2	0.925371	-0.111896	0.0712051	0.73493
FRMPD3	0.913832	-0.129999	0.0712445	0.73493
DMXL2	0.915477	-0.127404	0.0712553	0.73493
LOX	0.918565	-0.122546	0.0715287	0.737049
BOC	1.08659	0.119811	0.0716631	0.737049
P2RY2	1.10186	0.139936	0.0717335	0.737049
FOXC1	1.07951	0.11038	0.0717581	0.737049
SLC2A12	0.930449	-0.104	0.0718303	0.737049
PRKCB	1.09356	0.129029	0.0718325	0.737049
FAM127A	1.06777	0.0945973	0.071837	0.737049
UHRF1BP1	0.921571	-0.117833	0.071939	0.737049
SHB	1.08168	0.113279	0.0719439	0.737049
ACSL3	0.934447	-0.0978159	0.0720341	0.737423
SFRP2	1.0754	0.104872	0.072159	0.738151
PTGES	1.07607	0.105773	0.0723325	0.739275
PPP1R12B	1.07901	0.109702	0.0724365	0.739275
HYAL1	1.0925	0.127629	0.0724934	0.739275
TRAPPC10	0.915134	-0.127945	0.0725648	0.739275
SFTPD	1.08755	0.121081	0.072693	0.739275
KIF5C	0.930626	-0.103726	0.0727198	0.739275
PSD3	0.917959	-0.123499	0.0727268	0.739275
IFI6	1.06589	0.0920522	0.0727451	0.739275
DNAJC15	1.08945	0.123606	0.072894	0.739275
EPB41L4B	0.924719	-0.112913	0.0729066	0.739275
SLC5A8	1.10025	0.13783	0.0729326	0.739275
LMNA	1.07088	0.0988014	0.0729812	0.739275
TBXA2R	1.08807	0.121768	0.0729934	0.739275
OSBPL8	0.923509	-0.114802	0.0730498	0.739275
SOX7	1.08727	0.120704	0.0730766	0.739275
SEPW1	1.06814	0.0951033	0.0731773	0.739748
NOTCH2	0.927292	-0.108905	0.073325	0.740696
CERK	1.08515	0.117901	0.0734075	0.740984
SNCAIP	1.09409	0.129725	0.0735471	0.741283
FAM26F	1.09161	0.126452	0.0735908	0.741283
LGALS2	1.09326	0.128632	0.0735991	0.741283
RASL11B	1.09148	0.12628	0.073846	0.743224
LMO2	1.08451	0.117049	0.0740229	0.743405
RIMKLA	0.914573	-0.12883	0.0740231	0.743405
LMTK2	0.923328	-0.115085	0.0740444	0.743405
CERCAM	1.08226	0.114051	0.0741445	0.743405
PIK3C2A	0.926073	-0.110803	0.0741738	0.743405
SLC22A3	1.07674	0.106675	0.074224	0.743405
PIP	1.08973	0.123965	0.074243	0.743405
SEL1L	0.931331	-0.102635	0.074459	0.744988
SLC16A3	1.08764	0.1212	0.0745097	0.744988
APOC1	1.07391	0.102879	0.0747334	0.745344
BIRC6	0.925966	-0.110969	0.0747493	0.745344
SBF2	0.921966	-0.117215	0.0748055	0.745344
HBB	1.07876	0.109377	0.0748794	0.745344
LY6E	1.0682	0.0951865	0.0748886	0.745344
RNF122	1.08472	0.117318	0.0749954	0.745344
MSH2	0.921215	-0.118391	0.0750013	0.745344
DEF6	1.07697	0.106983	0.0750016	0.745344
MBOAT2	0.933138	-0.0998376	0.0750339	0.745344
CNTN1	1.08751	0.12103	0.07523	0.746311
SLC27A2	0.925502	-0.111691	0.0752733	0.746311
ISG20	1.08142	0.112927	0.0752944	0.746311
BMPR1B	0.930276	-0.10427	0.0753573	0.746397
MATN2	1.0737	0.102587	0.0756579	0.748833
NFAT5	0.921253	-0.118331	0.0757662	0.749365
SFRP5	1.10026	0.137845	0.0758365	0.749366
TTR	1.09557	0.131688	0.0759512	0.749366
GPR158	0.909801	-0.136377	0.0759741	0.749366
CTSB	1.06543	0.0914334	0.0760049	0.749366
TRPC4	1.09465	0.130465	0.0760763	0.749366
RDH5	1.09856	0.13561	0.0760939	0.749366
ASB12	1.10737	0.147136	0.0761545	0.749425
ULBP2	0.909067	-0.137542	0.0762697	0.749847
TUBG2	1.07953	0.110407	0.0763382	0.749847
SH2D2A	1.09412	0.129768	0.0763611	0.749847
NAB2	1.07748	0.107662	0.0765121	0.75053
HEXDC	1.07784	0.10814	0.076568	0.75053
ZNF516	1.08792	0.121567	0.0765947	0.75053
CAPN8	1.09944	0.136771	0.0766607	0.75064
WFIKKN2	1.10201	0.140138	0.0768288	0.751695
ZFYVE16	0.923203	-0.11528	0.0768779	0.751695
PROC	1.09799	0.134866	0.0769944	0.752299
TAX1BP3	1.07292	0.101541	0.0771194	0.752984
PIGK	0.92701	-0.109344	0.0772912	0.753468
MAP7	0.93398	-0.0985363	0.0773154	0.753468
PTGER2	1.08581	0.118777	0.0773336	0.753468
SV2A	1.09403	0.129651	0.0777246	0.755805
NBEA	0.920899	-0.118885	0.0777945	0.755805
BRI3BP	0.923159	-0.115348	0.0778333	0.755805
MYL6	1.0594	0.0832509	0.0778492	0.755805
HSD17B11	0.93103	-0.103101	0.0778751	0.755805
VIPR2	1.0867	0.119956	0.0779354	0.755805
FTCD	1.09622	0.132541	0.0779589	0.755805
SH3BP1	1.09054	0.125044	0.0780609	0.756172
ARL4A	1.0848	0.117428	0.078107	0.756172
SELP	1.0852	0.117964	0.078177	0.756317
TIMP2	1.07067	0.0985181	0.0783313	0.757276
SUSD2	1.08503	0.117731	0.0786116	0.758493
PIPOX	1.09444	0.130195	0.0786706	0.758493
COL9A1	1.09756	0.134298	0.0786763	0.758493
FZD7	1.07792	0.108255	0.0787086	0.758493
SLCO3A1	1.09214	0.127156	0.0787555	0.758493
FAM84B	0.931159	-0.1029	0.0787887	0.758493
MUC6	1.09444	0.130199	0.0790149	0.759348
ARL2	1.0694	0.0968007	0.0790332	0.759348
ELN	1.07587	0.105505	0.0790776	0.759348
FNDC4	1.08097	0.112324	0.0790988	0.759348
SLC43A3	1.08952	0.123696	0.0791543	0.75935
TRIP11	0.925842	-0.111162	0.0792404	0.759514
NPM2	1.08584	0.118815	0.0793364	0.759514
ALG11	0.915556	-0.127279	0.0793373	0.759514
NIPA1	0.926276	-0.110486	0.0794341	0.75991
MIA	1.09793	0.134786	0.0796415	0.760428
MAMLD1	1.09368	0.129191	0.0796797	0.760428
MLXIPL	1.09596	0.132191	0.0797109	0.760428
TRIM47	1.08065	0.111904	0.0797947	0.760428
INPP5D	1.08759	0.12114	0.0798345	0.760428
CFH	1.08574	0.118673	0.0798746	0.760428
CACNA1H	1.07668	0.106593	0.0798852	0.760428
S100A1	1.09449	0.130262	0.0799313	0.760428
CMA1	1.1023	0.140511	0.0802346	0.762013
JDP2	1.08509	0.117815	0.0802681	0.762013
HOPX	1.0868	0.120091	0.080304	0.762013
LY86	1.08591	0.118903	0.0803686	0.762013
CASD1	0.926754	-0.109741	0.0804264	0.762013
ZNF219	1.08187	0.113527	0.080431	0.762013
MARVELD2	0.929226	-0.105899	0.080522	0.762309
SECISBP2L	0.930831	-0.103409	0.0806232	0.762309
PTPN13	0.928354	-0.107253	0.0806288	0.762309
CD3E	1.08653	0.119729	0.0808188	0.763579
SPTBN2	0.931397	-0.102532	0.081079	0.765237
PARP6	1.0829	0.114906	0.0811419	0.765237
CD37	1.08531	0.118101	0.0811615	0.765237
FIBIN	1.08188	0.113539	0.0814596	0.767378
PI15	1.07563	0.105176	0.0815116	0.767378
SLC15A3	1.08248	0.114339	0.0815563	0.767378
NCAPG2	0.918005	-0.123425	0.081692	0.768128
RNF169	0.920066	-0.12019	0.0818687	0.769263
MAP1A	1.08936	0.123487	0.0820101	0.769792
ISL2	1.09853	0.135574	0.0820849	0.769792
PDIK1L	0.924523	-0.113218	0.0821682	0.769792
CD48	1.08462	0.11719	0.0824035	0.769792
KIF1B	0.926738	-0.109766	0.0824556	0.769792
PHF6	0.922479	-0.116412	0.0825358	0.769792
TPO	0.909869	-0.13627	0.0826356	0.769792
KCNH6	1.08055	0.11176	0.0826359	0.769792
SERPINA5	1.09684	0.133357	0.0826803	0.769792
EML5	0.910242	-0.135678	0.082693	0.769792
PITPNC1	1.08416	0.116576	0.0827973	0.769792
USP32	0.922165	-0.116903	0.082816	0.769792
AFAP1L2	1.0835	0.115702	0.0828545	0.769792
FERMT2	1.0736	0.102456	0.0828704	0.769792
HEATR5B	0.928838	-0.106501	0.0829308	0.769792
ARFGEF2	0.927805	-0.108106	0.0830108	0.769792
HS2ST1	0.92719	-0.109063	0.0830206	0.769792
PMS2	0.922469	-0.116428	0.0830286	0.769792
COL9A2	0.934528	-0.0976896	0.0831154	0.769792
SCNN1B	1.09068	0.125225	0.0831247	0.769792
TLK1	0.930695	-0.103619	0.0831545	0.769792
TJP1	0.932617	-0.100644	0.0832	0.769792
TCN2	1.07995	0.110963	0.0832596	0.769792
EMB	0.9302	-0.104386	0.0832874	0.769792
SPNS3	1.09656	0.132989	0.0833939	0.769792
RTN2	1.07994	0.110947	0.0834167	0.769792
GIPC3	1.09403	0.129651	0.0835676	0.769792
UHMK1	0.92958	-0.105348	0.0836208	0.769792
FILIP1L	1.07787	0.108178	0.0836434	0.769792
HSF4	1.07852	0.109059	0.0836463	0.769792
CKB	1.05993	0.0839677	0.0836633	0.769792
PER1	1.07591	0.105553	0.0837652	0.769846
PGC	1.07156	0.0997126	0.0838075	0.769846
FZD2	1.08766	0.12123	0.0838373	0.769846
TMLHE	1.09409	0.129735	0.0839231	0.770118
SFXN3	1.07745	0.107625	0.0841297	0.771487
NCF4	1.08805	0.12174	0.0842102	0.771487
LY96	1.08465	0.117226	0.0842418	0.771487
FAM135A	0.92527	-0.112053	0.084297	0.771487
ACSM1	0.930286	-0.104254	0.0845221	0.773031
TNFAIP8L2	1.09057	0.125083	0.0846079	0.773171
IFI16	1.07972	0.110652	0.084694	0.773171
ADRA2B	1.09457	0.130358	0.0847064	0.773171
AXL	1.07328	0.102025	0.084853	0.773994
MAMDC2	1.08726	0.120695	0.0849917	0.774745
ENPP6	1.09175	0.126639	0.0851789	0.775545
PHF12	0.929835	-0.104953	0.0852914	0.775545
SLIT1	0.918788	-0.122197	0.085293	0.775545
NIPAL4	1.09852	0.135566	0.085342	0.775545
SH2D3A	1.08214	0.113887	0.085362	0.775545
PBK	0.910939	-0.134573	0.0855662	0.776079
PIGN	0.929197	-0.105944	0.0855995	0.776079
SLC4A4	0.935861	-0.0956331	0.0856147	0.776079
TRIOBP	1.08091	0.112247	0.0856468	0.776079
MEOX1	1.08885	0.122806	0.0857155	0.776189
FOXB2	0.913347	-0.130766	0.0859128	0.777116
ACSS3	1.09283	0.128072	0.0859855	0.777116
GEM	1.07838	0.10887	0.0860002	0.777116
TSPAN13	0.939472	-0.0900772	0.0861187	0.777116
CIDEC	1.09961	0.136995	0.0861294	0.777116
DOPEY2	0.933762	-0.0988736	0.0862195	0.777116
RPE65	1.10349	0.142076	0.0863056	0.777116
CLDN12	0.932789	-0.100378	0.0863538	0.777116
SEC23IP	0.931372	-0.10257	0.086563	0.777116
HLA-A	1.05877	0.0823958	0.0865762	0.777116
CYP51A1	0.92434	-0.113504	0.0865808	0.777116
FAM89A	1.08316	0.115248	0.0866531	0.777116
CHKB	1.08444	0.116953	0.0866548	0.777116
SPIRE1	0.928314	-0.107315	0.0867273	0.777116
CNOT1	0.931192	-0.10285	0.0867766	0.777116
GDF5	1.10021	0.137777	0.0867977	0.777116
ZNF845	0.924938	-0.112572	0.086847	0.777116
TIMP4	1.08766	0.121232	0.0868813	0.777116
TRUB1	0.926113	-0.11074	0.086917	0.777116
SGMS2	0.925718	-0.111356	0.0869501	0.777116
SRMS	0.921344	-0.118188	0.0872329	0.778769
USHBP1	1.09352	0.128981	0.0872851	0.778769
KCNK7	1.09478	0.130644	0.0874762	0.778769
PIP5KL1	1.09489	0.130782	0.0875149	0.778769
RIN3	1.08585	0.118831	0.0875265	0.778769
S100A9	1.07561	0.105162	0.0876413	0.778769
AGPAT4	1.09343	0.128861	0.0877517	0.778769
TDRD10	1.09863	0.135707	0.0878079	0.778769
KIAA1549	0.922114	-0.116983	0.0878305	0.778769
DCLRE1A	0.925781	-0.111258	0.0878692	0.778769
JUNB	1.06355	0.0888904	0.0879441	0.778769
GNA15	1.07653	0.106389	0.0879479	0.778769
ATP2B1	0.92579	-0.111243	0.0880237	0.778769
NIPA2	0.931147	-0.102919	0.0880705	0.778769
GJA4	1.0792	0.109966	0.0881026	0.778769
PSD	1.08919	0.123252	0.0881155	0.778769
LTB4R	1.07907	0.109791	0.0882404	0.778769
DHFR	0.923899	-0.114193	0.0882614	0.778769
VHL	0.932481	-0.100853	0.0883196	0.778769
ANKRD17	0.930671	-0.103656	0.0883285	0.778769
CCNG2	0.935003	-0.0969568	0.0883651	0.778769
TRNT1	0.925576	-0.111577	0.088383	0.778769
ZNF579	1.07686	0.106836	0.0885743	0.779954
HTRA1	1.06727	0.0939258	0.0887346	0.780715
LMO4	1.07263	0.101155	0.0887745	0.780715
NKAPL	1.10113	0.138986	0.089059	0.781545
CDS1	0.932266	-0.101187	0.0890894	0.781545
RAB6C	0.91964	-0.120859	0.0891532	0.781545
IQSEC3	1.09438	0.130111	0.0891626	0.781545
GCNT1	0.931444	-0.102459	0.0892042	0.781545
GFPT1	0.93792	-0.0924639	0.0892104	0.781545
DARS2	0.928043	-0.107736	0.0895067	0.783641
SHANK2	0.922911	-0.115737	0.0896374	0.784285
PRR16	0.93229	-0.101149	0.090003	0.786275
BHLHA15	0.930973	-0.103189	0.0900253	0.786275
CPT1C	1.09312	0.128451	0.0900367	0.786275
PDGFC	1.07764	0.107876	0.090224	0.787258
PDE6B	1.08423	0.116675	0.090264	0.787258
SPIB	1.09327	0.128656	0.0903844	0.787808
GLT8D2	1.08216	0.113907	0.0905557	0.788344
CORO1A	1.07821	0.108633	0.0905608	0.788344
NXNL2	1.09025	0.124662	0.0906346	0.78846
GLIPR2	1.06628	0.0925911	0.0907005	0.78846
ADAMTSL5	1.09073	0.125292	0.0907464	0.78846
SERPINA11	0.921154	-0.118486	0.090946	0.788782
ARSI	1.09595	0.132185	0.0909471	0.788782
CBX7	1.07239	0.100829	0.0909559	0.788782
CTSW	1.08688	0.120191	0.0915716	0.79362
CSF1	1.07897	0.10965	0.0918487	0.795113
MSC	1.08792	0.121566	0.0918665	0.795113
GOLT1A	1.07913	0.109871	0.0920575	0.795113
TSC22D3	1.06633	0.0926606	0.0920941	0.795113
PDZD4	1.0806	0.111836	0.0921429	0.795113
FGF2	1.08427	0.116718	0.0921757	0.795113
DMXL1	0.932149	-0.101368	0.0922404	0.795113
GPM6A	1.09354	0.129007	0.0922627	0.795113
COMTD1	1.07306	0.101734	0.0923189	0.795113
PBRM1	0.92865	-0.106792	0.0923919	0.795113
BDKRB2	1.08829	0.122064	0.0924251	0.795113
SGOL2	0.912374	-0.132303	0.0924599	0.795113
RAD51AP1	0.917312	-0.124516	0.0924968	0.795113
TPPP3	1.08224	0.114022	0.0927321	0.796291
TMEM132C	1.09462	0.130431	0.0927577	0.796291
ZSCAN23	0.91222	-0.132547	0.0929185	0.796291
NAT1	1.08749	0.120997	0.0930218	0.796291
HEATR1	0.927219	-0.109018	0.0930282	0.796291
SLC38A3	1.09717	0.133791	0.0930424	0.796291
DOCK4	0.923927	-0.114149	0.0930454	0.796291
LYNX1	1.08165	0.113236	0.0930979	0.796291
SHROOM3	0.934249	-0.0981207	0.0932737	0.797298
CYP4F22	1.09484	0.130716	0.0934001	0.797882
TRAPPC2L	1.06917	0.0964872	0.0935796	0.798451
SETD7	0.931991	-0.101612	0.093585	0.798451
ABCE1	0.9318	-0.101907	0.0936884	0.798451
SYNGR1	1.07779	0.108076	0.0937134	0.798451
ATRX	0.926091	-0.110774	0.0937576	0.798451
ENPP3	0.917755	-0.123818	0.0938435	0.798688
GSTCD	0.9221	-0.117005	0.0939449	0.798791
ANAPC1	0.922632	-0.116173	0.093972	0.798791
CRYBB3	1.09219	0.12722	0.0942113	0.799181
ZDHHC9	0.935007	-0.0969509	0.0942496	0.799181
RNF207	1.08395	0.116292	0.0943055	0.799181
KCNJ3	1.0938	0.129352	0.0943066	0.799181
NFXL1	0.928744	-0.106648	0.0943525	0.799181
GATM	1.08818	0.121919	0.0943769	0.799181
ATP7A	0.927148	-0.109128	0.0944381	0.799181
DFNB59	1.09518	0.131173	0.0944836	0.799181
MYH7B	1.09383	0.129386	0.0947754	0.801128
ANO5	1.09266	0.12785	0.0948305	0.801128
HLA-E	1.05936	0.0831977	0.0949917	0.80163
LGALS7B	1.09338	0.128798	0.0950067	0.80163
FAM153B	1.08887	0.122833	0.0951608	0.802026
APOM	1.08726	0.120697	0.0951977	0.802026
RASA1	0.928046	-0.107732	0.0952289	0.802026
DACH1	0.925402	-0.111848	0.0955355	0.80295
HVCN1	1.08715	0.120555	0.0955627	0.80295
DEPDC1B	0.913143	-0.131087	0.0956303	0.80295
STRBP	0.928712	-0.106696	0.0957441	0.80295
BCL7C	1.07236	0.100788	0.0958275	0.80295
FGR	1.08273	0.11467	0.0958753	0.80295
NRXN2	1.08769	0.121264	0.095899	0.80295
NEK4	0.927898	-0.107961	0.0959937	0.80295
PTPLAD2	1.08619	0.11927	0.0960018	0.80295
ITM2A	1.07693	0.106922	0.0960268	0.80295
SGMS1	0.930504	-0.103916	0.0960683	0.80295
GSK3B	0.933492	-0.0992903	0.0960743	0.80295
LYPLA1	0.933664	-0.0990247	0.0960989	0.80295
FBXL15	1.07424	0.10331	0.096214	0.803422
CEP97	0.917881	-0.123621	0.0962812	0.803495
TROVE2	0.931337	-0.102625	0.0964563	0.804083
KIAA1958	0.920794	-0.11905	0.0964925	0.804083
WAS	1.0783	0.108755	0.0965508	0.804083
DPY19L3	0.927983	-0.10783	0.096586	0.804083
STXBP5	0.928919	-0.106375	0.0966587	0.804201
PNMAL1	1.08083	0.112135	0.0968801	0.804302
GZMA	1.08106	0.112448	0.0969635	0.804302
ITGB6	1.08848	0.122313	0.0970999	0.804302
PADI2	1.08567	0.118587	0.0971499	0.804302
SCN4B	1.08619	0.119276	0.0972336	0.804302
NDUFA11	1.06645	0.092815	0.0972425	0.804302
HHATL	1.09432	0.130032	0.0972479	0.804302
PLK3	1.08281	0.114784	0.0972661	0.804302
SNX13	0.927151	-0.109123	0.0972687	0.804302
MED14	0.930518	-0.103894	0.0973292	0.804302
CLTB	1.0658	0.0919366	0.0974051	0.804302
SNAI3	1.08684	0.120136	0.0974189	0.804302
POLK	0.922661	-0.116127	0.0975127	0.804302
EYA4	1.09198	0.126953	0.0975394	0.804302
JOSD2	1.07257	0.101069	0.0975572	0.804302
IRF3	1.07019	0.0978727	0.097615	0.804302
KIF16B	0.926232	-0.110555	0.0977464	0.804302
SH2D3C	1.08248	0.114345	0.097755	0.804302
PGM3	0.936452	-0.0947235	0.0977841	0.804302
BRD3	0.934842	-0.097205	0.097855	0.804403
CLEC4F	1.09237	0.127462	0.0979343	0.804574
MBLAC1	1.07896	0.10964	0.0980712	0.805216
DENND1B	0.920771	-0.119085	0.0982805	0.805928
PRSS12	1.0915	0.126306	0.0983782	0.805928
EPB41L5	0.927377	-0.108772	0.0984202	0.805928
AP1S3	0.927964	-0.107859	0.0984736	0.805928
DTX2	1.07551	0.105024	0.098507	0.805928
COX4I1	1.05945	0.083321	0.0985101	0.805928
ZNF253	0.929976	-0.104735	0.0986708	0.806761
HDC	1.09237	0.127456	0.0988659	0.807876
CCDC60	1.08786	0.121496	0.0990193	0.808522
PLEKHG3	1.07974	0.110683	0.0991214	0.808522
IBTK	0.932761	-0.10042	0.0994527	0.808522
HOXB7	1.08765	0.12121	0.0994723	0.808522
SLC36A1	0.93235	-0.101057	0.0995078	0.808522
TMEM123	0.942392	-0.0856006	0.0995227	0.808522
TCEAL6	1.09249	0.127615	0.0995513	0.808522
WDR3	0.925532	-0.111645	0.0995687	0.808522
XYLB	0.922955	-0.115668	0.0995832	0.808522
HMGXB4	0.929895	-0.10486	0.0996653	0.808522
PRPH2	1.09305	0.128359	0.0997217	0.808522
GPD2	0.92953	-0.105427	0.0997897	0.808522
AMMECR1	0.926276	-0.110485	0.099909	0.808522
MRPL42	0.930192	-0.1044	0.0999125	0.808522
FOXF2	1.08012	0.111192	0.0999414	0.808522
NUDT18	1.07294	0.101567	0.099973	0.808522
CHRM1	1.06731	0.0939846	0.0999891	0.808522
MEX3A	0.925348	-0.111933	0.100005	0.808522
GJB4	1.09531	0.131343	0.100073	0.808594
EDARADD	0.924364	-0.113467	0.100337	0.81025
ATP5D	1.06248	0.0874402	0.100528	0.811317
PLCH2	1.07984	0.110815	0.100667	0.811963
TNFRSF1B	1.07351	0.102332	0.100795	0.812512
CLDND2	1.07991	0.110905	0.100929	0.812512
KLHL23	0.929781	-0.105037	0.100933	0.812512
OBP2B	1.09524	0.131247	0.100992	0.812512
NDUFA13	1.06512	0.0910227	0.101031	0.812512
ALPL	1.07782	0.108112	0.101092	0.812521
PLXNB3	0.928871	-0.106449	0.101244	0.813273
SLC1A7	1.09257	0.127724	0.10138	0.813885
CDON	0.922813	-0.115889	0.101579	0.814542
RTP4	1.08029	0.111413	0.10158	0.814542
TRPM7	0.926623	-0.109945	0.101711	0.815115
ANO4	1.08761	0.121159	0.101914	0.815336
GUCY2D	1.08787	0.121511	0.101951	0.815336
MYSM1	0.927864	-0.108014	0.101997	0.815336
CD79A	1.08363	0.115875	0.102068	0.815336
APLN	0.925337	-0.111949	0.102071	0.815336
SMARCAD1	0.929861	-0.104913	0.102148	0.815336
FAM43B	1.08622	0.119315	0.102207	0.815336
CEP55	0.916009	-0.126566	0.102273	0.815336
TWISTNB	0.932252	-0.101208	0.102315	0.815336
JUND	1.05706	0.0800526	0.102336	0.815336
DDO	1.08765	0.121218	0.102438	0.815336
SOX2	1.08421	0.116651	0.102537	0.815336
MAML3	0.930181	-0.104417	0.102572	0.815336
STK39	0.940753	-0.0881127	0.102575	0.815336
LPCAT4	1.07858	0.10914	0.10263	0.815336
ROBO4	1.08115	0.112572	0.102745	0.815765
BPTF	0.929534	-0.105421	0.102918	0.815765
DAPL1	1.09117	0.125869	0.102941	0.815765
PDLIM3	1.06855	0.095648	0.102996	0.815765
SSPN	1.07322	0.101952	0.103033	0.815765
PFDN5	1.05839	0.0818701	0.103084	0.815765
CALML6	1.09403	0.129657	0.1031	0.815765
MAPK15	1.08637	0.11952	0.103161	0.815777
SCAMP1	0.936614	-0.0944734	0.103278	0.816197
SYN1	1.09015	0.124524	0.103333	0.816197
FAM91A1	0.931043	-0.103081	0.103417	0.816394
PARG	0.929087	-0.106114	0.103578	0.816825
CRISPLD2	1.06335	0.0886128	0.103651	0.816825
TRRAP	0.935044	-0.0968941	0.103663	0.816825
RYR1	1.09096	0.125601	0.10371	0.816825
HSPA13	0.930896	-0.103308	0.103811	0.817154
CALHM2	1.07506	0.104415	0.103968	0.817268
SPHK1	1.08371	0.115977	0.104111	0.817268
FASN	0.94653	-0.0792799	0.104162	0.817268
STAG1	0.927771	-0.10816	0.104216	0.817268
ATP6V1B1	1.08522	0.117993	0.104291	0.817268
SPI1	1.07607	0.105778	0.104329	0.817268
FOXA3	1.08937	0.123498	0.104332	0.817268
HDAC10	1.08025	0.111366	0.104334	0.817268
IL33	1.07775	0.108028	0.10442	0.817268
LRRC26	1.05909	0.0828292	0.104488	0.817268
ATG16L2	1.08146	0.112987	0.104495	0.817268
TBX4	1.08933	0.123441	0.10454	0.817268
LSP1	1.07636	0.106159	0.104612	0.81737
RNF128	1.08828	0.122052	0.104792	0.818107
RASD2	1.07242	0.100864	0.104826	0.818107
ZDHHC21	0.927031	-0.10931	0.104971	0.818278
ZNF860	0.924437	-0.113353	0.105042	0.818278
ZDHHC23	0.926276	-0.110486	0.1051	0.818278
XPOT	0.934426	-0.0978469	0.105158	0.818278
EP300	0.935052	-0.0968809	0.105199	0.818278
LRRC40	0.927494	-0.108591	0.105205	0.818278
RUSC2	1.07516	0.10455	0.105326	0.81875
MID2	0.929811	-0.104991	0.10572	0.820679
L3MBTL3	0.928824	-0.106522	0.10575	0.820679
TMTC2	0.92856	-0.106933	0.10591	0.820679
LRRC4B	1.08709	0.120474	0.105933	0.820679
CFTR	1.08712	0.120513	0.106042	0.820679
D4S234E	1.08095	0.112303	0.106051	0.820679
KAZALD1	1.07092	0.0988544	0.106131	0.820679
TP53AIP1	1.09347	0.12891	0.106163	0.820679
INPP1	1.0771	0.107152	0.106314	0.820679
SMCR8	0.932227	-0.101246	0.106329	0.820679
CYR61	1.06124	0.0857478	0.106354	0.820679
RTN1	0.930662	-0.103671	0.106402	0.820679
ISG15	1.06395	0.089436	0.106411	0.820679
LATS1	0.929599	-0.10532	0.106411	0.820679
SCNN1D	1.07968	0.110599	0.106606	0.821289
TFPT	1.06406	0.0895778	0.10661	0.821289
ETV5	1.08099	0.112358	0.106732	0.821491
MCTP2	0.927645	-0.108356	0.106756	0.821491
TCP11L2	0.919282	-0.121421	0.107026	0.822777
PLEKHB2	0.937675	-0.0928405	0.107043	0.822777
PCYT1B	1.08381	0.116109	0.107168	0.823283
KIAA0100	0.935546	-0.0961201	0.107345	0.823324
ZBED4	0.930179	-0.10442	0.107351	0.823324
SRP54	0.938454	-0.0916414	0.107354	0.823324
ESRRG	0.922409	-0.116522	0.107464	0.823711
FKBP2	1.06335	0.0886139	0.107919	0.826444
ANXA8	1.09076	0.125338	0.10797	0.826444
PROCR	1.07336	0.10214	0.10815	0.826444
SLC8A1	1.08398	0.116338	0.108177	0.826444
MVP	1.06764	0.0944232	0.108181	0.826444
COPB1	0.941915	-0.0863312	0.108182	0.826444
MAL2	0.941338	-0.0872151	0.10832	0.826703
CLOCK	0.928739	-0.106655	0.108336	0.826703
MCCC2	0.941959	-0.0862633	0.108439	0.826953
SOSTDC1	1.0901	0.124457	0.108489	0.826953
CDH3	1.07167	0.0998617	0.108896	0.829593
SLC22A18	1.07554	0.105068	0.108963	0.829642
NPAS4	1.09325	0.128618	0.109087	0.830123
STARD8	1.07972	0.110653	0.109167	0.830272
SCARF2	1.07542	0.104896	0.109347	0.830353
CHD6	0.934139	-0.0982909	0.10946	0.830353
ESAM	1.07261	0.101132	0.109496	0.830353
MPP6	0.926816	-0.109645	0.109588	0.830353
GALNT9	1.09294	0.128218	0.109625	0.830353
JSRP1	1.08669	0.119939	0.109672	0.830353
TRPV2	1.07942	0.110255	0.109736	0.830353
ZNF655	1.07558	0.105117	0.109756	0.830353
ADAM10	0.934266	-0.0980942	0.109831	0.830353
HYOU1	0.940435	-0.0885994	0.109867	0.830353
SRGN	1.0627	0.0877324	0.109884	0.830353
TGFB1	1.07308	0.101752	0.109903	0.830353
IPP	0.933145	-0.0998261	0.110038	0.830914
GPC1	1.06901	0.0962756	0.110168	0.831317
BAZ2A	0.933824	-0.098778	0.110213	0.831317
ABHD14A	1.06758	0.0943377	0.110338	0.831804
LPCAT3	0.939959	-0.08933	0.110519	0.832543
CRYGS	1.08773	0.121326	0.110595	0.832543
JMJD1C	0.932922	-0.100171	0.110654	0.832543
NPEPPS	0.934822	-0.0972364	0.110723	0.832543
MBTPS2	0.929438	-0.105569	0.110962	0.832543
ASH1L	0.932607	-0.100659	0.110979	0.832543
EIF2AK3	0.9349	-0.097116	0.111075	0.832543
RGS2	1.06006	0.0841456	0.111125	0.832543
RACGAP1	0.925902	-0.111068	0.111134	0.832543
GSTO2	1.0713	0.0993627	0.111209	0.832543
RAB40A	1.08754	0.12107	0.111228	0.832543
TNRC6B	0.929096	-0.1061	0.111255	0.832543
SMAD5	0.934783	-0.0972959	0.11132	0.832543
RHOJ	1.07678	0.106723	0.111332	0.832543
CCDC89	1.08916	0.123213	0.111345	0.832543
SLMO2	0.935983	-0.0954452	0.111454	0.832622
AMN	1.08847	0.122297	0.111477	0.832622
POLR1B	0.931105	-0.102984	0.111565	0.83276
CGB7	1.0935	0.128954	0.111728	0.83276
CNOT6	0.935402	-0.0963412	0.111733	0.83276
APBB1	1.07367	0.102545	0.111878	0.83276
MTMR11	1.08196	0.11365	0.111896	0.83276
RPS20	1.05251	0.0738346	0.111927	0.83276
FAM153C	1.08855	0.122408	0.111994	0.83276
GADD45GIP1	1.06556	0.0916058	0.112008	0.83276
SULF2	1.07357	0.102411	0.112042	0.83276
ADAMTSL4	1.08426	0.116707	0.112188	0.832866
RENBP	1.07593	0.10559	0.112244	0.832866
ABCC3	1.08054	0.111751	0.112447	0.832866
SCAND1	1.06158	0.0862114	0.112503	0.832866
CDC42EP3	1.07033	0.0980538	0.112507	0.832866
ITPR2	0.932194	-0.101298	0.112535	0.832866
OXT	1.08935	0.123468	0.11254	0.832866
CCDC88C	0.932403	-0.100975	0.112546	0.832866
EEA1	0.928231	-0.107444	0.112602	0.832866
LGR4	0.932368	-0.101028	0.112765	0.833622
CSRP2	1.07256	0.101057	0.112859	0.833825
TMEM87B	0.937776	-0.0926854	0.112992	0.833825
PUS7L	0.925602	-0.111535	0.113091	0.833825
CCNB2	0.926304	-0.110442	0.113108	0.833825
NSD1	0.931318	-0.102655	0.11315	0.833825
RHPN2	0.944216	-0.0828115	0.113157	0.833825
STEAP1	0.941618	-0.0867864	0.113383	0.834554
KRTDAP	1.09467	0.130495	0.113401	0.834554
ANKFY1	0.930823	-0.103422	0.113438	0.834554
MAPK11	1.07277	0.101338	0.113513	0.83466
THBD	1.07558	0.105118	0.113619	0.834991
MAP4K3	0.93283	-0.100314	0.113727	0.835135
WSB2	0.939448	-0.0901144	0.113979	0.835135
WNT5B	1.06962	0.097093	0.114153	0.835135
GOLT1B	0.935067	-0.0968587	0.11418	0.835135
ASPM	0.915016	-0.128132	0.114255	0.835135
METTL7A	1.06335	0.088611	0.114281	0.835135
AHNAK2	1.0778	0.108083	0.114285	0.835135
LRCH2	1.07814	0.108548	0.114324	0.835135
PTPRJ	0.933552	-0.099197	0.114335	0.835135
TNNT2	1.09013	0.124505	0.114362	0.835135
PTCHD1	1.08954	0.123713	0.114404	0.835135
UBR5	0.935723	-0.0958471	0.114425	0.835135
SLC17A5	0.936064	-0.0953213	0.11443	0.835135
KLHL30	1.08377	0.116057	0.114619	0.836072
GLTSCR2	1.05507	0.0773353	0.114756	0.836631
B4GALNT1	1.08791	0.121555	0.114951	0.836931
RXRG	1.09582	0.13201	0.114976	0.836931
ATP6V0A4	1.09492	0.130831	0.11498	0.836931
L2HGDH	0.932045	-0.101529	0.115085	0.837246
ANKIB1	0.935905	-0.0955666	0.115225	0.837822
TTC37	0.938519	-0.0915428	0.115411	0.838451
HSD11B1	1.08006	0.111107	0.115485	0.838451
PAMR1	1.07181	0.100046	0.115628	0.838451
EGLN3	1.08168	0.113272	0.115667	0.838451
IGF1R	0.936058	-0.0953303	0.115698	0.838451
PRKCQ	1.08682	0.120118	0.115952	0.838451
FDX1L	1.07408	0.103102	0.115974	0.838451
LRRC58	0.93644	-0.0947411	0.116149	0.838451
HOMER1	0.921462	-0.118003	0.11617	0.838451
RSPO1	1.08464	0.117219	0.116183	0.838451
FAM169A	0.92017	-0.120027	0.116363	0.838451
BCL9	0.937613	-0.0929356	0.116412	0.838451
RBMS3	1.08061	0.111844	0.116436	0.838451
GFRA1	1.08421	0.116641	0.116443	0.838451
ADAD2	1.08927	0.123357	0.116521	0.838451
IFI35	1.06415	0.0897002	0.116567	0.838451
FAM171B	0.924073	-0.113922	0.116569	0.838451
IGF2BP2	1.08474	0.117343	0.116733	0.838451
UBE4A	0.935871	-0.0956184	0.116755	0.838451
CRIP1	1.08026	0.111382	0.116788	0.838451
OSR2	1.07087	0.098789	0.116793	0.838451
PAH	1.09133	0.126082	0.116897	0.838451
TMEM61	1.07673	0.106659	0.116916	0.838451
CEP350	0.932109	-0.10143	0.116931	0.838451
BATF3	1.08492	0.117584	0.116945	0.838451
AIFM3	1.08863	0.12251	0.116973	0.838451
ASIP	1.09066	0.125197	0.116973	0.838451
CD14	1.06473	0.0904896	0.117146	0.838451
LMBR1	0.935091	-0.0968216	0.117235	0.838451
JAKMIP1	1.08363	0.115869	0.117272	0.838451
NR2C2	0.930419	-0.104048	0.117295	0.838451
GNG4	1.06289	0.0879907	0.117375	0.838451
KLHL28	0.934277	-0.0980774	0.117389	0.838451
GPRC5B	1.0754	0.104873	0.117417	0.838451
PMP2	1.09268	0.127874	0.117538	0.838451
NIN	0.929785	-0.10503	0.117615	0.838451
NLN	0.928564	-0.106927	0.11763	0.838451
ZNF675	0.92488	-0.112662	0.117632	0.838451
TP53INP1	0.942555	-0.0853519	0.117822	0.839367
DNASE1L3	1.08989	0.124187	0.1179	0.839489
TGFBR3	1.06914	0.0964551	0.118027	0.839956
ZKSCAN1	0.940413	-0.0886331	0.118094	0.839994
HCLS1	1.07113	0.0991281	0.118352	0.8414
NCCRP1	1.07849	0.109015	0.118564	0.842047
CACHD1	1.07896	0.109644	0.118566	0.842047
OGDHL	0.926722	-0.109792	0.118761	0.8427
RASAL3	1.07799	0.10835	0.118967	0.8427
POU5F1	1.08503	0.117733	0.119025	0.8427
MET	1.07444	0.103587	0.119037	0.8427
DPEP2	1.0828	0.114763	0.119159	0.8427
FZD8	0.932769	-0.100408	0.119201	0.8427
CEP170	0.925357	-0.111919	0.119517	0.8427
PARVG	1.08261	0.114516	0.11953	0.8427
GPX7	1.07284	0.10143	0.119531	0.8427
CAV3	1.09162	0.126474	0.119598	0.8427
ZNF462	0.936168	-0.0951607	0.119615	0.8427
SLC7A11	0.925061	-0.11238	0.119618	0.8427
ATAD2	0.932103	-0.101438	0.119689	0.8427
PHKG1	1.08427	0.116718	0.119739	0.8427
CCDC28B	1.07826	0.10871	0.119744	0.8427
TXNDC16	0.937593	-0.0929668	0.119925	0.8427
TMEM144	0.929345	-0.105714	0.119985	0.8427
IQCA1	1.09061	0.125129	0.11999	0.8427
IL20RB	1.08718	0.120597	0.120038	0.8427
C1QB	1.06095	0.0853624	0.12009	0.8427
GGT7	1.07015	0.097809	0.120159	0.8427
STX1B	1.08852	0.122371	0.120197	0.8427
PXDN	0.938322	-0.0918445	0.120256	0.8427
SVIL	1.06609	0.0923292	0.120297	0.8427
AFF1	0.937028	-0.0938354	0.120383	0.8427
TMEM121	1.07956	0.110442	0.12042	0.8427
AKAP11	0.931923	-0.101718	0.120484	0.8427
ACHE	1.07781	0.108101	0.120502	0.8427
TMED5	0.938497	-0.0915765	0.120555	0.8427
BEST4	1.09021	0.124603	0.120568	0.8427
SH3BGRL	1.06102	0.0854546	0.120647	0.8427
MED13	0.93327	-0.0996338	0.120659	0.8427
PLD4	1.08073	0.112012	0.120724	0.8427
ZNF738	0.935828	-0.0956847	0.120747	0.8427
HLA-DQB1	1.06669	0.0931463	0.120821	0.8427
SORCS2	1.08153	0.113074	0.120868	0.8427
SCOC	0.938863	-0.0910135	0.121104	0.843917
SYPL2	1.08177	0.113393	0.121289	0.844105
UBR3	0.935088	-0.0968262	0.121453	0.844105
PTAR1	0.934168	-0.0982456	0.121523	0.844105
PNMA1	1.06476	0.0905346	0.121595	0.844105
BBS10	0.931396	-0.102533	0.121617	0.844105
ZNF580	1.06689	0.0934133	0.121655	0.844105
CYP2S1	1.08263	0.114544	0.121675	0.844105
CPNE4	0.942034	-0.0861492	0.121723	0.844105
CTSK	1.0656	0.0916602	0.121763	0.844105
MRPL41	1.05739	0.0805032	0.121811	0.844105
CCKBR	1.08883	0.122773	0.121857	0.844105
SASS6	0.92507	-0.112365	0.121907	0.844105
FCHSD1	1.07555	0.105068	0.12193	0.844105
GJC1	1.06696	0.0935022	0.122065	0.844375
ZNF827	0.938716	-0.0912392	0.122093	0.844375
COL21A1	1.08562	0.118521	0.122154	0.844375
CLGN	0.935347	-0.0964269	0.122235	0.844507
AFF4	0.93915	-0.0905725	0.122313	0.844507
KIAA0101	0.92743	-0.108689	0.122358	0.844507
EPRS	0.941759	-0.0865696	0.122575	0.845068
NBN	0.935151	-0.0967281	0.122609	0.845068
LTBP3	1.06746	0.0941817	0.122623	0.845068
RAPGEF2	0.933158	-0.0998063	0.122711	0.845244
KIAA1147	0.935857	-0.0956393	0.122984	0.845384
PIK3AP1	0.930936	-0.103246	0.123066	0.845384
NENF	1.05739	0.0805122	0.123157	0.845384
STEAP3	1.07296	0.101599	0.123173	0.845384
ZDHHC1	1.06941	0.0968108	0.123502	0.845384
SIM2	0.937868	-0.092544	0.123519	0.845384
[truncated: 11,729 more rows]
